# Supplementary material for: Exploring the relationship between perceived social support and college students’ autonomous fitness behavior: Chain mediating effect test
Source: Front Psychol. 2023 Feb 1;13:1036383. doi: 10.3389/fpsyg.2022.1036383 (PMC9928751; doi:10.3389/fpsyg.2022.1036383)
Supplement: Supplementary file 1 [file Table_1.XLSX]

## Sheet: 数据
性别	年龄	生源地	自我决定感—1.健身是我的爱好，我乐于健身	我有良好的健身知识和健身技能	健身活动中，我的精力和体力一直都很好	我能够设法应对我参与的健身活动的要求	健身是我生活的一部分	健身活动中，我能够有效地执行预期（计	健身活动有利于促进我的文化课学习	健身活动中我与朋友在一起玩的开心	健身活动中与其他参与者在一起我感到非	健身活动有利于促进我全面发展	健身活动是促进我健康的重要手段	健身活动带给我乐趣和满足感	我有健壮的身躯，在健身环境中，我一直	我对自己的身体外表感到自信	我有许多重要的事要做，健身根本排不上	健身活动中，我健美的体格富有吸引力	@8、自主支持感—5.我身边有安全便利的健身器材	@8、9.我周围经常有一些全民健身或阳光体育的宣	@8、10.我经常在现场或通过电视节目观看体育比	@8、15.健身活动中，我有自主选择的活动项目或	@8、18.我们学校经常组织健身活动	@8、19.每天锻炼1小时，我们学校、班级制定了相	@8、30.我经常关注报纸杂志网络电视等媒体上的	@8、31.健身活动中我有很多自由选择的机会和权	@8、33.我有一群共同爱好健身活动的朋友	@8、40.我经常和他人谈论评价某些重大体育赛事	@9、自我调节—7.健身活动受到阻碍时，我主动获	@9、8.我的健身目标主次分明，当健身活动不能如	@9、12.不管别人（同学、同伴、朋友）是否健身	@9、13.健身活动受到阻碍时，我主动思考是否还	@9、16.我通常根据自身条件有目的地选择健身项	@9、17.我会根据健身活动进展情况，适当调整目	@9、22.我主动体悟健身活动的效益	@9、24.健身活动中，我全力以赴，很努力	@9、26.我充分利用体育课学习健身知识、技能	@9、28.健身活动中我注意力集中，非常认真	@9、29.参加健身活动时，我经常自备健身器材	@9、35.我经常反思我的健身目标	@9、38.我长期坚持自己的健身计划，无需他人督	@9、41.我主动参加体育俱乐部、体育社团或健身	@9、42.我经常去一些收费的健身场所健身	@9、44.我主动邀请他人一起参加健身活动	@9、47.我有一套适合自己的健身方式	@10、领悟社会支持—1.当我遇到问题时有些人（	@10、2.我能够与有些人（老师、同学、亲戚）共	@10、3我的家庭能够切实具体的给我帮助	@10、4.在需要时我能够从家庭获得情感上的帮助
1	19	2	3	3	3	3	3	3	3	3	3	3	3	3	3	3	3	3	3	3	3	3	3	3	3	3	3	3	3	3	3	3	3	3	3	3	3	3	3	3	3	3	3	3	3	4	4	4	4
1	19	2	4	4	4	4	4	4	4	4	4	4	4	4	5	4	5	5	4	4	4	4	4	4	4	4	4	4	4	4	4	4	4	4	4	4	4	4	4	4	4	4	3	4	4	6	6	6	6
1	18	3	4	4	4	4	4	4	4	4	4	4	4	4	4	4	4	4	4	4	4	4	4	4	4	4	4	4	4	4	4	4	4	4	4	4	4	4	4	4	4	4	4	4	4	7	7	7	7
1	19	3	2	2	2	3	2	3	2	4	2	3	2	3	2	3	2	3	4	3	4	3	4	4	4	4	4	4	4	4	4	4	4	4	4	4	4	4	4	4	4	4	4	4	4	6	6	6	6
1	18	1	5	5	5	5	5	5	5	5	5	5	5	5	5	5	5	5	5	5	5	5	5	5	5	5	5	5	5	5	5	5	5	5	5	5	5	5	5	5	5	5	5	5	5	7	7	7	7
1	19	3	3	3	3	3	3	3	5	5	5	5	5	5	4	4	3	4	5	5	5	5	5	5	5	5	5	5	5	5	5	5	5	5	5	5	5	5	5	5	3	5	3	5	5	7	7	7	7
1	20	3	4	4	2	4	3	3	4	4	4	4	4	4	4	2	3	4	4	4	4	4	4	5	4	4	2	2	4	4	4	3	3	3	4	3	3	4	4	4	4	2	4	4	4	6	5	5	5
1	19	3	3	3	3	4	3	3	3	4	3	4	4	4	3	2	3	2	4	4	3	3	4	3	2	3	3	2	3	3	3	3	3	3	3	3	3	3	3	3	3	3	3	3	3	4	4	4	4
1	19	2	4	4	4	4	4	4	4	4	4	4	4	4	4	4	4	4	4	4	4	4	4	4	4	4	4	4	4	4	4	4	4	4	4	4	4	4	4	4	4	4	4	4	4	4	4	4	4
1	20	2	5	5	5	5	5	5	5	5	5	5	5	5	5	5	5	5	5	5	5	5	5	5	5	5	5	5	5	5	5	5	5	5	5	5	5	5	5	5	5	5	5	5	5	7	7	7	7
1	18	2	3	1	3	4	4	4	4	4	4	4	4	4	5	5	3	2	4	4	3	4	5	4	4	4	2	3	5	4	5	5	4	4	4	4	5	5	2	4	4	4	1	4	4	6	6	6	7
1	18	1	3	3	4	4	4	4	4	4	4	4	4	3	3	3	2	3	4	3	5	4	4	3	5	4	3	4	4	4	4	4	4	4	3	4	3	4	3	4	4	3	2	4	4	4	6	6	7
1	19	1	3	2	2	4	3	3	4	4	4	4	4	4	2	3	2	4	4	4	2	4	2	2	2	4	2	2	4	4	2	4	4	4	4	4	4	4	2	3	2	2	2	4	2	7	7	7	7
1	19	2	3	3	3	3	2	2	4	5	4	4	4	4	4	4	4	4	4	4	4	4	4	3	3	3	4	2	4	3	2	2	2	2	2	4	5	5	3	2	2	2	2	4	2	6	6	6	6
1	19	2	1	3	2	4	2	4	5	4	2	5	5	5	3	2	4	2	2	2	2	4	3	2	1	4	2	1	4	4	2	2	4	4	4	4	4	4	2	2	2	2	2	2	3	7	7	7	7
1	19	1	3	3	2	3	3	3	3	3	4	4	4	4	3	4	2	2	4	4	4	3	3	3	3	3	3	3	4	4	4	3	4	3	4	3	3	3	3	3	3	4	3	3	4	6	6	6	6
1	18	2	3	2	2	2	4	4	4	4	4	4	4	4	2	3	2	2	4	4	2	4	4	2	4	4	2	2	4	4	4	4	4	4	4	4	4	4	4	2	2	2	2	2	4	6	6	7	7
1	19	3	3	2	3	4	1	1	4	4	4	4	5	4	3	3	2	2	4	4	4	4	4	2	2	4	2	4	2	2	2	2	5	5	5	5	5	4	2	2	1	1	1	4	3	4	4	3	6
1	21	1	5	5	5	5	5	5	5	5	5	5	5	5	5	5	3	3	5	5	5	5	5	5	5	5	5	5	5	5	5	5	5	5	5	5	5	5	5	5	5	5	5	5	5	7	7	7	7
1	20	3	3	2	2	3	2	2	4	4	4	4	4	4	4	3	2	3	2	2	2	3	4	3	2	4	2	2	3	4	2	4	4	4	4	4	3	4	2	2	2	1	1	3	2	5	6	6	5
2	18	3	3	3	4	4	3	4	4	4	4	4	4	4	3	3	2	3	4	4	4	4	4	4	4	4	4	4	4	4	4	4	4	4	5	4	4	4	4	4	3	4	3	4	4	6	6	6	6
1	18	2	2	2	3	4	3	3	4	5	4	4	5	5	2	2	2	1	1	1	1	4	4	1	1	4	2	2	4	4	2	4	4	5	5	4	4	4	2	4	2	4	2	2	3	3	6	6	6
1	19	2	2	2	2	3	2	4	3	4	3	4	4	3	2	2	3	2	4	3	2	4	4	3	2	3	2	2	3	4	2	3	4	3	3	3	4	3	2	3	2	2	2	2	2	6	4	5	5
1	10	3	3	3	2	2	3	3	3	3	4	4	4	3	2	3	2	2	4	4	2	3	4	3	2	3	2	2	2	2	3	3	4	3	3	3	3	3	4	4	1	1	1	2	2	6	6	6	6
1	19	1	2	2	2	4	2	2	2	4	4	2	4	2	2	2	4	2	4	4	2	4	4	2	2	4	2	2	4	2	2	4	2	2	2	2	2	4	2	4	2	4	2	2	4	2	5	2	2
1	19	2	5	5	5	5	5	5	5	5	5	5	5	5	5	5	5	5	5	5	5	5	5	5	5	5	5	5	5	5	5	5	5	5	5	5	5	5	5	5	5	5	5	5	5	7	7	7	7
1	18	3	4	3	3	2	3	4	3	5	5	5	5	4	2	3	2	2	4	4	3	4	4	3	2	5	5	1	3	4	4	4	5	5	4	4	3	4	3	3	2	3	1	4	5	6	4	7	7
1	20	3	4	4	4	4	4	3	4	5	4	4	4	4	4	4	4	4	4	4	4	4	4	4	4	4	4	4	4	4	4	4	4	4	4	4	4	4	4	4	4	4	4	4	4	6	6	6	6
1	21	3	4	3	3	3	4	3	4	4	4	4	4	4	4	4	2	4	4	3	3	4	3	3	3	4	3	3	4	4	3	4	4	4	4	4	2	4	4	3	3	2	1	3	3	5	5	6	7
1	20	2	3	3	3	3	3	4	3	3	4	4	4	4	4	4	3	4	3	4	4	4	4	4	4	4	4	4	3	4	4	4	4	4	4	4	3	4	4	4	4	4	4	4	4	4	5	5	4
1	20	3	4	4	4	4	4	4	4	4	4	4	4	4	4	4	2	4	4	4	4	4	4	4	4	4	4	4	4	4	4	4	4	4	4	4	4	4	4	4	4	4	4	4	4	5	5	5	5
1	22	2	5	4	5	5	5	5	5	4	2	5	5	5	5	5	5	5	5	4	5	4	4	4	5	5	4	4	4	5	4	5	4	4	5	4	5	5	4	5	5	4	5	4	4	6	7	7	7
1	20	1	5	3	5	5	5	3	5	5	5	5	4	5	4	5	3	5	5	4	5	5	3	2	5	5	5	5	5	5	4	5	5	5	4	5	5	4	5	5	5	5	4	5	5	7	6	6	7
1	21	2	3	3	2	4	2	4	4	5	5	5	3	4	5	3	4	4	4	4	3	5	4	3	3	4	4	2	4	4	3	4	4	3	2	4	5	5	4	5	4	3	4	4	2	7	7	6	7
1	20	1	3	2	2	3	4	2	4	4	4	4	4	4	3	3	4	3	5	5	3	5	5	3	4	5	3	3	4	3	3	4	4	4	4	4	4	4	2	3	2	2	2	2	4	7	7	7	7
1	21	3	2	2	2	2	2	4	4	4	4	4	4	4	4	4	4	4	4	4	4	4	4	4	4	4	4	4	4	4	4	4	4	4	4	4	4	4	4	4	4	4	4	4	4	6	6	6	6
1	19	3	3	3	3	3	4	3	3	3	4	3	4	4	4	3	4	3	4	4	4	4	3	4	4	3	4	3	4	3	4	3	4	3	4	3	4	4	3	3	4	3	4	3	4	4	5	4	5
1	18	2	5	3	4	3	5	5	3	3	1	5	5	5	5	5	2	4	4	4	2	4	3	2	2	3	4	1	3	4	4	3	3	3	3	3	3	3	3	3	3	3	3	3	3	4	4	5	4
1	20	2	4	4	2	3	3	3	4	5	4	5	5	5	4	4	4	4	4	4	4	4	4	4	4	4	4	4	4	3	4	4	4	4	4	4	4	4	3	4	4	3	3	4	2	5	5	5	5
1	21	2	2	2	4	4	3	4	5	5	5	5	5	5	2	2	3	3	4	4	5	5	4	4	5	4	2	5	4	4	2	4	4	5	5	4	2	4	2	4	4	4	1	4	4	5	6	3	6
1	19	3	4	4	4	2	4	4	4	4	4	4	4	4	4	4	4	4	4	4	4	4	4	4	4	4	4	4	4	4	4	4	4	4	4	4	4	4	4	4	4	4	4	4	4	6	6	6	6
1	20	2	3	3	3	4	3	4	4	4	4	4	4	4	4	4	2	3	4	4	4	4	4	4	4	4	4	4	4	4	4	4	4	4	4	4	4	4	4	4	4	4	4	4	4	6	6	6	6
1	20	1	5	3	5	4	5	4	4	3	3	5	4	5	5	5	2	4	5	3	2	4	4	3	2	3	4	2	4	4	5	4	4	4	4	4	5	4	5	3	4	5	5	5	4	6	4	7	6
1	20	2	3	3	3	4	3	3	3	4	4	4	4	4	4	2	2	2	4	4	2	4	4	3	2	4	4	2	3	3	3	3	4	4	4	4	4	4	4	2	3	3	3	3	4	6	6	6	6
1	21	3	4	3	3	4	4	4	4	4	4	4	4	4	3	3	2	3	2	4	4	5	4	3	3	4	4	3	4	4	4	4	4	4	4	4	4	4	3	4	4	3	3	4	3	4	6	6	7
1	20	1	5	4	4	4	4	4	4	4	4	4	4	4	4	4	5	4	2	4	1	4	2	2	2	4	4	1	4	4	4	4	4	4	4	4	4	4	4	4	2	4	3	4	4	5	6	7	6
1	20	2	3	2	4	5	4	3	4	5	5	5	5	5	4	5	3	4	4	5	4	5	5	3	4	5	3	5	4	5	5	3	5	5	5	4	4	5	3	3	4	2	2	4	3	7	7	7	7
1	21	3	3	3	2	4	4	4	4	4	4	4	4	4	4	3	2	3	4	4	4	4	4	4	4	4	4	2	4	4	4	4	4	4	4	4	4	4	4	4	4	2	2	4	4	6	6	6	6
1	20	1	2	3	3	2	1	1	1	1	5	3	3	2	2	3	5	2	4	4	2	4	4	3	3	4	2	3	2	1	1	1	4	4	4	4	3	4	2	2	2	2	2	2	3	6	7	7	7
1	20	2	2	1	3	3	2	2	3	3	3	4	4	4	1	2	4	1	4	4	2	4	4	2	2	4	2	4	3	3	2	2	5	5	4	3	4	4	2	3	2	1	1	4	3	5	5	5	5
1	20	3	2	2	3	2	2	3	3	4	3	4	4	4	2	2	4	1	4	4	2	3	4	2	1	3	1	1	3	2	2	2	4	4	2	4	4	4	2	3	2	2	2	2	2	5	6	6	6
1	20	3	2	2	2	2	2	2	4	4	4	3	3	3	3	2	3	2	2	4	2	4	3	2	3	4	2	2	2	4	3	3	4	4	3	3	3	4	2	3	3	2	2	2	3	4	5	3	5
1	19	3	4	4	4	4	4	4	4	4	4	4	4	4	4	4	4	4	4	4	3	4	3	2	2	4	2	2	4	4	4	4	4	4	4	4	4	4	2	4	3	2	2	4	2	6	6	6	6
1	20	3	3	2	2	4	3	3	4	3	4	4	4	4	2	2	3	2	4	4	2	4	4	1	2	4	1	1	2	4	2	3	3	4	2	4	2	2	4	4	2	2	2	2	3	5	6	6	6
1	19	3	3	2	3	2	2	3	3	4	4	4	4	4	4	3	3	2	3	3	2	3	3	2	2	4	2	2	2	3	3	3	4	4	4	3	3	2	2	3	3	2	2	3	3	5	6	5	6
1	20	3	2	4	4	4	2	3	3	4	2	4	4	4	4	4	2	4	4	4	2	4	4	4	2	4	4	4	4	4	4	4	4	4	4	4	4	4	2	4	4	2	2	4	4	6	6	6	6
1	22	3	3	3	3	3	3	4	4	4	3	3	3	3	3	1	3	3	3	3	3	3	3	3	3	3	3	3	3	3	3	3	4	3	4	4	3	4	3	3	3	3	3	4	3	4	4	4	4
1	20	2	3	3	4	4	3	4	3	4	3	4	4	4	4	3	2	3	4	4	2	4	4	2	2	4	4	3	4	4	3	4	4	4	4	5	4	4	3	4	4	3	2	3	4	6	6	5	5
1	20	3	4	3	4	4	4	3	3	5	4	4	4	4	4	2	2	3	2	4	2	4	4	2	2	4	3	2	4	4	4	4	4	4	4	4	4	5	3	4	4	4	2	4	4	6	6	4	4
1	19	2	3	2	2	3	2	3	4	4	4	4	5	5	2	2	3	2	4	4	3	4	4	3	3	3	2	3	4	4	3	4	4	4	4	3	4	4	4	4	3	3	2	2	3	4	4	4	4
1	19	3	4	4	3	3	4	3	4	3	4	3	4	3	4	3	4	3	4	3	3	4	4	3	4	4	4	4	4	3	3	4	4	3	3	4	4	3	4	3	4	3	3	4	4	5	4	5	4
1	18	2	4	3	4	4	2	4	3	4	4	4	4	4	4	4	4	4	4	4	4	4	4	4	4	4	4	4	4	4	4	4	4	4	4	4	4	4	4	4	4	4	4	4	4	5	2	5	5
1	19	2	3	3	2	3	3	3	4	4	4	4	4	4	4	4	4	4	4	4	4	4	4	4	4	4	4	4	4	4	4	4	4	4	4	4	4	4	4	4	4	4	4	4	4	6	6	6	6
1	19	1	3	2	2	2	4	4	4	3	3	3	4	3	2	3	3	3	3	4	3	3	3	4	3	3	2	2	4	2	3	3	3	3	2	3	4	3	3	4	3	2	3	3	2	5	4	5	5
1	19	2	4	4	4	4	4	4	4	4	4	4	4	4	4	4	4	4	2	3	2	4	3	3	3	3	3	2	4	4	4	4	3	3	3	3	3	3	3	3	3	3	4	4	4	7	7	7	5
1	19	3	3	2	4	4	3	4	4	4	4	4	5	5	2	3	2	4	5	4	4	4	4	2	4	4	4	3	3	4	2	4	4	4	5	4	5	3	4	3	4	5	2	4	3	7	7	6	6
1	18	2	3	4	5	5	1	5	1	5	5	5	5	5	5	5	5	5	5	5	5	5	5	3	5	5	5	3	5	5	5	5	5	5	5	5	5	5	5	5	4	4	5	5	5	7	7	7	7
1	19	2	1	1	2	1	2	1	1	1	1	1	1	1	1	1	5	1	2	3	3	3	3	3	3	3	3	3	3	3	3	3	3	3	3	3	3	3	3	3	3	3	3	3	3	4	4	4	4
1	19	2	3	2	2	4	2	2	4	4	4	4	4	4	4	4	4	2	4	2	4	4	4	4	4	4	4	4	4	4	2	4	4	4	4	3	2	4	2	2	2	2	2	2	2	3	3	3	3
1	17	3	4	4	4	4	4	4	4	4	4	4	4	4	4	4	2	4	4	4	4	4	4	3	4	4	4	4	4	4	4	4	4	4	4	4	4	4	4	4	4	4	4	4	4	5	6	6	6
1	18	2	4	4	3	4	3	4	4	4	4	4	4	4	4	2	3	2	5	5	5	5	5	5	5	5	5	5	4	4	3	4	4	4	4	4	3	4	4	4	3	4	2	4	4	6	6	6	6
1	19	3	3	3	3	3	3	3	4	4	4	4	4	4	4	4	3	4	4	4	4	4	4	4	4	4	3	2	4	4	4	4	4	4	4	4	4	4	4	4	3	3	2	4	3	6	6	6	6
1	18	3	3	2	4	4	4	3	4	5	4	4	4	4	3	3	2	3	5	4	2	4	3	3	2	3	3	2	3	4	4	4	4	4	3	4	3	4	3	3	2	2	1	5	3	5	6	7	7
1	18	2	3	3	3	4	3	2	3	4	4	3	4	3	2	2	3	3	4	4	4	4	4	4	2	4	4	2	2	4	3	4	4	4	3	2	4	3	2	4	2	2	2	4	4	6	6	3	3
1	18	2	2	3	3	3	4	3	3	4	3	3	3	3	4	3	4	3	4	3	4	3	4	2	3	3	3	4	4	3	2	4	3	2	3	4	4	4	3	3	3	3	2	4	3	4	4	4	5
1	18	2	1	1	1	4	4	4	3	5	4	3	3	4	2	1	4	1	5	5	2	2	5	2	2	2	3	2	2	2	1	3	4	4	4	2	4	2	1	3	1	5	1	1	3	6	4	6	6
1	18	3	4	4	4	4	4	4	4	4	4	4	4	4	4	4	4	4	4	4	3	4	4	3	3	4	4	3	3	4	4	4	4	4	4	4	4	4	4	3	3	3	2	4	3	6	6	6	6
1	20	3	2	2	3	3	3	3	3	3	4	3	3	3	3	2	4	2	4	4	2	3	3	3	3	3	3	2	3	3	3	3	3	3	3	3	4	4	2	4	2	2	2	3	3	5	6	6	5
1	19	3	2	2	1	4	2	3	4	4	4	4	4	4	3	4	4	2	2	4	4	4	4	2	4	2	1	4	1	4	1	1	2	2	2	2	3	2	2	2	2	2	2	2	2	6	6	6	6
1	19	3	3	3	4	4	4	3	4	4	4	4	4	4	3	4	3	2	4	4	4	4	4	5	4	4	3	3	4	5	3	4	4	2	3	2	3	3	3	3	2	4	2	3	2	6	7	7	7
1	19	3	3	2	3	4	4	4	4	4	5	5	4	5	4	2	5	3	4	4	2	4	5	2	3	3	2	2	4	4	4	4	3	4	4	4	4	4	4	4	2	2	1	2	2	4	6	7	7
1	19	2	3	4	3	4	2	2	2	4	4	4	4	3	3	2	4	1	3	3	4	4	3	3	2	2	2	2	1	4	3	2	4	4	3	3	5	3	3	3	1	1	1	3	3	4	5	5	6
1	19	3	3	3	4	4	3	2	2	4	4	4	3	3	2	2	3	2	5	4	2	3	4	2	3	2	4	2	4	4	2	3	3	4	3	3	4	3	2	3	2	2	2	2	2	5	6	4	5
1	19	1	3	4	4	3	3	4	4	3	3	4	4	3	3	4	4	3	3	4	4	3	4	3	4	3	4	3	4	3	4	3	4	3	4	3	4	3	4	4	3	4	3	4	3	5	4	5	4
1	19	3	4	4	4	4	4	4	4	4	4	4	3	4	3	4	3	4	4	4	4	4	3	3	4	3	4	3	3	4	4	4	3	4	4	3	4	4	4	4	3	4	4	4	4	5	4	5	5
1	20	2	1	2	1	1	1	1	4	4	2	2	1	1	2	3	3	3	2	3	2	2	3	2	3	3	3	2	3	2	3	3	3	3	2	2	3	1	2	2	3	2	2	3	2	4	4	2	3
1	20	1	4	4	4	4	4	4	4	4	4	4	4	4	4	4	5	2	5	5	5	5	5	5	5	5	5	5	5	5	5	5	5	5	5	5	5	5	5	5	5	5	5	5	5	7	7	7	7
1	19	1	4	2	3	4	4	3	4	4	4	4	4	4	3	3	2	4	2	2	2	4	3	2	4	4	2	2	3	4	4	3	4	4	4	4	4	4	4	4	4	4	4	4	2	5	3	6	7
1	19	2	3	3	4	5	5	3	3	5	5	4	4	4	3	3	2	3	4	3	3	3	4	2	3	4	5	5	3	4	4	3	4	3	4	4	4	4	4	3	3	5	1	4	3	6	6	6	6
1	21	3	1	1	3	2	2	2	3	3	3	3	3	3	3	5	5	5	5	5	5	5	5	5	5	5	5	5	5	5	5	5	5	5	5	5	5	5	5	5	5	5	5	5	5	7	7	7	7
1	20	2	3	2	3	3	4	4	4	4	4	4	4	4	3	4	4	3	4	4	4	4	4	3	4	4	4	3	4	4	4	4	4	4	4	4	4	3	3	4	3	3	3	4	4	5	5	5	5
1	20	1	3	3	1	3	2	2	3	3	4	3	4	4	2	2	3	2	4	4	4	4	4	3	4	4	2	4	3	3	2	3	2	2	2	4	2	4	3	3	2	2	2	4	2	6	5	7	7
1	19	2	3	3	3	3	2	2	4	4	3	4	4	4	4	4	3	3	4	4	4	4	4	4	4	4	3	4	4	4	3	4	4	3	4	4	4	4	4	5	4	3	1	4	3	5	5	6	7
1	20	3	3	3	2	3	4	4	4	4	4	4	4	4	3	4	2	3	4	4	3	4	4	3	4	4	3	3	4	4	4	3	4	4	3	3	4	4	4	4	4	3	3	4	4	5	6	6	6
1	19	1	3	3	2	3	4	4	4	4	3	4	4	4	4	4	2	3	4	4	4	3	4	4	2	4	4	5	4	4	4	2	4	2	4	4	4	4	1	2	4	4	2	2	2	5	6	5	6
2	20	1	4	3	4	3	4	3	4	3	3	3	3	4	2	1	3	4	2	2	3	2	4	2	5	2	3	3	3	3	2	4	1	4	2	3	3	3	2	4	2	3	3	2	3	3	4	4	4
1	18	2	2	2	2	2	2	2	2	2	2	2	2	2	2	2	4	2	4	4	2	2	3	3	2	4	3	4	2	2	2	2	2	2	2	2	4	3	2	2	2	2	2	2	2	5	5	5	5
1	20	2	2	3	2	2	2	2	2	2	2	3	4	2	1	1	3	1	4	4	2	2	4	3	2	2	1	1	1	2	1	2	1	1	1	1	2	4	2	2	1	1	1	3	1	5	5	5	5
1	20	3	3	3	4	4	4	4	4	4	4	4	4	4	4	4	3	4	4	4	4	4	4	4	4	4	4	3	4	4	4	4	4	4	4	4	4	3	3	3	4	4	4	4	4	6	6	6	6
1	20	2	4	2	2	4	4	4	3	2	4	4	3	4	1	1	2	1	4	3	2	5	2	2	2	5	4	2	4	4	4	3	4	4	2	4	3	3	4	2	5	1	1	4	3	3	6	7	7
1	20	2	3	2	2	2	2	2	4	4	3	4	4	4	3	2	4	3	3	3	3	4	3	2	4	4	2	3	3	3	3	3	3	3	4	3	4	4	2	4	2	2	2	4	3	5	5	5	5
1	20	2	2	4	1	2	2	2	3	2	3	5	2	2	3	2	4	1	4	4	4	3	4	4	3	4	4	4	3	3	2	2	2	2	2	2	3	3	2	2	2	2	2	1	1	7	6	6	6
1	20	1	3	3	4	4	2	3	4	4	4	4	4	4	4	2	2	2	4	4	4	4	4	4	4	4	3	4	4	4	3	3	4	4	4	4	4	4	3	4	2	3	2	4	3	7	7	7	7
1	20	3	3	3	2	4	4	3	4	5	4	5	5	5	4	3	2	3	4	4	4	4	5	4	5	4	4	4	4	4	5	4	3	4	4	5	4	4	4	5	3	3	2	3	4	4	5	6	6
1	20	2	2	2	2	2	2	2	3	4	4	4	4	3	2	3	2	2	4	3	2	4	2	2	3	4	2	2	2	4	2	3	2	3	4	2	2	3	3	4	2	2	2	2	2	4	4	4	4
1	19	1	4	4	3	3	4	4	4	4	4	4	4	4	4	4	2	4	4	4	4	4	4	4	4	4	4	4	4	4	4	4	4	4	4	4	4	4	4	4	4	4	4	4	4	6	6	6	6
1	21	3	3	2	3	3	3	3	3	3	3	3	3	3	3	3	3	3	3	3	3	3	3	3	3	3	3	3	3	3	3	3	3	3	3	3	3	3	3	3	3	3	3	3	3	4	4	4	4
1	19	1	3	3	3	4	4	4	4	4	4	4	4	4	4	4	4	4	4	4	4	4	4	4	4	4	4	4	4	4	4	4	4	4	4	4	4	4	4	4	4	4	4	4	4	6	6	6	6
2	20	1	2	2	2	2	2	2	2	2	2	3	4	2	2	2	4	2	4	4	2	4	3	2	2	4	2	2	2	2	2	2	2	2	2	2	2	3	2	2	2	2	2	2	2	3	4	4	4
1	20	2	2	2	2	3	2	3	2	3	3	3	4	3	3	2	4	3	3	3	4	3	3	2	2	3	2	3	3	3	3	3	4	4	3	3	3	4	4	3	2	2	2	2	2	6	6	6	6
2	21	1	2	3	3	4	2	5	1	2	2	4	3	3	1	1	5	1	5	5	1	4	5	2	1	3	1	1	1	3	3	1	5	5	5	5	5	5	3	3	4	1	1	1	3	7	7	7	7
1	21	2	4	4	4	4	4	4	4	4	4	4	3	4	4	4	4	5	4	5	4	4	4	4	5	4	4	5	4	5	4	5	4	4	4	4	4	5	5	5	4	5	4	4	5	5	6	5	6
1	19	1	5	5	5	5	5	5	5	5	5	5	5	5	5	5	5	5	5	5	5	5	5	5	5	5	5	5	5	5	5	5	5	5	5	5	5	5	5	5	5	5	5	5	5	7	7	7	7
1	22	3	3	3	3	3	3	4	4	4	4	4	4	4	4	4	4	4	4	4	4	4	4	4	4	4	4	4	4	4	4	4	4	4	4	4	4	4	3	4	4	4	2	4	4	5	5	5	5
2	22	3	3	3	2	2	2	2	4	2	4	4	4	4	2	2	2	2	2	4	2	2	4	4	2	4	4	2	2	2	2	2	2	4	4	2	4	4	4	2	2	2	2	2	2	4	5	5	6
1	18	1	4	4	4	4	4	4	4	4	4	4	4	4	4	4	4	4	5	5	5	5	5	4	4	5	4	4	4	4	4	4	4	4	4	4	4	4	4	4	4	4	4	4	4	6	6	6	6
1	19	2	2	2	2	2	2	2	2	2	3	3	3	3	4	4	4	4	4	4	4	4	4	4	4	4	4	4	4	4	4	4	4	4	4	4	4	4	4	4	4	4	4	4	4	5	5	6	5
1	19	1	4	4	4	4	4	3	4	4	4	4	4	4	4	4	3	3	3	4	3	3	4	3	3	4	4	4	4	3	4	4	4	3	3	4	4	4	4	4	4	3	4	4	4	5	5	6	6
1	19	3	5	5	5	5	5	5	5	5	5	5	5	5	5	5	5	5	5	5	5	5	5	5	5	5	5	5	5	5	5	5	5	5	5	5	5	5	5	5	5	5	5	5	5	7	7	7	7
1	19	3	3	3	2	4	4	4	4	4	4	4	4	4	4	4	5	3	4	4	2	4	4	4	4	4	4	2	4	4	4	4	4	4	4	4	4	4	3	4	4	2	1	4	4	6	6	6	6
1	18	2	3	4	4	3	4	4	5	5	5	5	5	4	3	2	4	3	4	4	3	4	4	4	3	4	4	3	3	4	4	4	4	3	4	4	4	4	3	4	4	4	1	3	4	6	6	6	6
1	20	3	2	2	3	3	2	2	3	3	4	4	4	4	2	2	3	2	3	2	3	3	4	3	3	4	3	3	3	3	2	2	4	4	3	4	4	4	2	3	3	2	2	2	2	4	4	4	5
1	18	1	4	5	5	5	5	5	5	5	5	5	5	5	1	3	4	1	5	5	5	5	5	3	4	5	3	3	5	5	5	5	5	5	5	5	5	5	5	5	5	3	4	4	5	7	7	7	7
1	19	2	4	4	4	4	4	4	4	4	4	4	4	4	4	4	2	3	4	4	4	4	4	4	4	4	4	4	4	4	4	4	4	4	4	4	4	4	4	4	4	4	4	4	4	7	7	7	7
1	19	2	3	2	4	4	3	4	4	4	4	4	4	4	3	3	2	2	4	5	4	5	4	3	3	4	4	2	4	4	4	4	4	4	4	4	4	4	2	3	3	2	1	4	3	6	6	6	6
1	17	3	2	3	2	3	3	4	3	4	4	4	4	4	4	4	4	4	4	3	4	4	4	4	4	4	4	4	4	4	3	4	4	4	4	4	3	4	4	4	4	4	4	4	4	4	4	4	4
1	19	3	4	4	3	4	3	4	4	4	4	4	4	4	4	4	3	4	4	4	4	4	4	4	4	4	4	4	4	4	4	4	4	4	4	4	4	4	4	4	3	4	2	4	4	6	6	6	6
1	20	2	2	2	3	4	2	4	3	4	4	4	4	4	4	3	2	2	4	4	4	4	4	3	3	3	3	5	3	4	2	2	4	4	2	3	4	4	2	2	2	2	2	2	2	6	6	6	6
1	19	3	4	5	5	4	3	4	3	4	3	4	3	3	3	4	3	4	3	4	3	3	3	5	4	3	5	4	3	4	4	3	3	4	3	3	3	3	4	4	3	4	3	5	4	5	7	7	5
1	19	3	3	3	3	4	4	4	3	4	4	4	4	4	3	3	2	3	3	4	2	4	4	4	2	4	4	2	3	4	4	4	4	4	4	5	4	4	2	4	2	4	2	4	3	6	6	4	5
1	18	2	3	3	4	3	3	3	4	3	3	4	4	4	4	4	4	4	3	2	1	3	3	3	3	4	3	3	3	4	4	4	4	4	4	3	3	4	3	3	4	3	1	3	3	4	5	5	5
1	19	2	4	4	4	4	4	4	4	4	4	4	4	4	4	4	4	3	4	4	4	4	4	4	4	4	3	5	4	4	4	4	4	4	4	4	4	4	4	4	4	4	4	4	4	6	6	6	6
1	18	3	1	2	3	2	2	3	2	3	2	4	4	4	3	3	2	3	3	4	2	3	3	2	3	4	2	3	3	2	3	3	3	3	4	3	2	4	3	2	4	2	2	4	3	4	3	5	5
1	20	3	3	3	4	4	3	4	5	5	5	5	5	5	4	4	2	3	5	5	3	4	4	5	3	4	4	2	4	4	4	4	4	4	4	4	4	4	2	4	3	2	2	4	2	6	6	6	6
1	19	3	3	2	4	4	1	4	3	4	4	4	4	4	5	3	2	1	1	1	1	4	4	1	1	4	4	1	4	5	3	3	3	4	4	4	5	4	3	3	4	5	2	5	3	7	7	7	7
1	20	3	4	2	2	3	3	3	4	5	5	5	5	5	4	2	2	2	4	4	4	4	4	3	3	4	5	3	3	4	4	4	4	4	4	4	4	4	1	4	3	4	1	4	3	5	5	5	5
1	18	1	2	3	3	3	3	4	3	4	3	3	3	3	2	3	2	2	3	4	2	4	4	5	3	4	4	2	3	4	3	3	4	4	4	4	4	4	4	3	4	3	3	3	3	6	6	7	7
1	19	3	4	4	3	3	4	4	4	4	4	4	4	4	4	4	2	4	4	4	4	4	4	4	4	4	4	2	3	3	4	4	3	4	3	4	3	4	3	4	4	3	1	1	4	6	6	6	6
1	18	2	3	2	2	4	2	3	4	4	4	5	5	5	2	3	2	2	4	4	2	4	3	3	2	4	4	2	4	4	4	4	4	4	4	4	4	4	4	4	2	2	2	4	3	7	7	7	7
1	19	3	3	4	3	3	4	4	4	4	4	4	4	4	4	3	4	3	4	4	4	4	4	4	4	4	4	4	4	4	4	4	4	4	4	4	4	4	4	4	3	4	2	4	3	5	5	6	6
1	19	2	3	4	5	4	5	4	5	5	5	5	5	5	3	2	2	2	4	4	3	3	3	4	4	4	5	4	5	4	4	4	4	4	4	4	4	4	2	3	4	5	2	5	3	6	6	6	6
1	18	1	2	2	2	2	3	3	5	5	5	5	5	5	2	1	2	4	4	4	4	4	4	4	2	4	4	4	4	4	4	4	4	4	4	4	4	4	4	4	4	4	4	4	4	5	5	5	5
1	18	1	2	2	2	3	2	3	4	4	4	4	4	4	4	4	3	3	4	4	3	4	4	4	4	4	3	4	4	4	3	4	4	4	4	4	4	4	4	4	3	2	2	4	3	6	6	6	6
1	19	2	3	3	3	3	3	3	4	4	4	4	4	4	4	3	3	3	3	3	3	3	3	3	3	4	4	3	3	3	3	3	3	3	3	3	3	3	3	3	3	3	2	2	4	5	5	5	5
1	18	1	2	3	4	4	3	3	3	4	3	4	4	4	3	2	3	2	2	3	3	3	4	4	3	3	4	3	3	4	3	3	3	3	3	4	4	4	2	3	3	2	2	2	4	6	6	6	5
1	19	2	4	4	4	4	4	4	3	4	4	4	4	3	3	3	3	4	4	4	4	4	4	3	4	4	4	4	3	3	3	3	4	4	4	4	4	4	4	4	3	3	3	4	4	5	5	6	6
1	19	1	2	3	1	3	3	3	3	4	4	4	4	4	3	1	4	3	4	3	1	4	2	1	1	4	2	1	3	3	3	3	3	3	3	3	4	4	3	1	1	2	1	4	3	5	6	6	7
1	18	3	4	3	4	3	4	2	4	5	5	5	5	5	4	5	2	3	4	5	4	4	5	4	3	4	4	3	4	3	2	4	3	3	2	4	4	4	5	3	2	2	1	5	2	5	6	7	7
1	18	3	4	4	4	4	4	4	4	4	4	4	4	4	4	3	2	3	4	4	4	4	4	4	4	4	4	3	4	4	4	4	4	4	4	4	4	4	4	4	4	4	4	4	4	6	6	6	6
1	19	3	3	3	3	3	3	3	3	3	3	3	3	3	3	2	3	2	4	3	3	4	2	2	2	3	2	2	2	3	2	3	4	4	2	3	3	3	2	2	2	2	2	2	2	6	6	6	6
1	19	2	3	2	2	3	3	3	4	4	4	4	4	4	4	4	5	3	4	4	4	4	3	2	3	4	3	3	3	3	3	3	3	3	3	3	3	3	3	3	3	3	3	3	3	6	5	6	6
1	18	1	3	2	2	3	3	2	4	4	4	4	4	4	1	2	3	1	4	4	2	4	4	2	4	4	2	2	3	3	3	3	4	4	4	4	4	4	4	4	2	2	2	4	2	6	6	3	7
1	19	2	2	2	2	2	3	3	4	4	4	4	4	4	2	2	2	2	4	4	2	2	4	1	2	3	2	2	3	3	3	3	2	2	2	2	3	3	3	3	3	3	3	3	3	7	7	7	7
1	19	1	1	1	3	3	1	3	3	3	3	4	4	3	1	3	5	1	5	5	3	3	2	2	1	3	2	3	3	3	2	3	4	4	4	3	4	4	4	3	1	1	1	2	3	5	7	5	5
1	19	3	4	4	3	4	4	4	4	4	4	4	4	4	4	4	4	4	3	4	4	4	4	4	4	4	4	4	3	3	4	4	4	4	4	4	4	4	4	4	4	4	4	4	4	7	7	7	7
1	18	3	4	4	4	4	4	4	4	4	4	4	4	4	4	4	4	4	4	4	4	4	4	4	4	4	4	4	4	4	4	4	4	4	4	4	4	4	4	4	4	4	4	4	4	6	6	6	6
1	19	2	5	5	5	5	4	4	4	4	5	5	5	5	4	4	4	4	5	5	5	5	5	5	5	5	5	5	5	5	5	5	5	5	5	5	5	5	5	5	5	5	5	5	5	7	7	7	7
1	19	3	4	3	4	4	4	4	4	4	4	4	4	5	4	4	2	2	4	4	3	4	4	4	4	4	4	2	4	4	4	4	4	4	4	4	4	4	4	4	4	4	4	4	4	5	5	6	6
1	19	3	2	3	2	4	2	4	4	4	4	4	5	4	2	2	5	1	4	2	2	4	4	1	1	4	2	2	2	4	2	3	4	4	4	4	5	5	2	4	2	2	1	4	1	5	7	5	3
1	19	1	4	3	4	3	4	4	4	4	5	5	5	5	4	4	2	3	4	4	4	4	4	4	4	4	3	4	4	4	3	4	4	4	4	4	4	4	4	4	4	4	4	4	4	7	7	7	7
1	20	3	4	4	4	4	3	3	4	4	4	4	4	4	4	4	4	4	3	3	4	4	3	3	4	4	4	4	3	3	3	3	3	3	3	3	3	4	4	3	3	4	1	4	3	5	6	6	6
1	19	2	3	1	1	4	3	3	2	5	5	5	5	5	1	2	5	2	5	5	4	5	4	2	1	5	4	1	5	4	2	5	5	5	5	4	5	5	5	5	2	2	2	4	2	5	7	7	7
1	19	3	3	2	3	4	2	3	4	5	5	4	5	5	3	2	4	1	3	4	2	4	5	3	2	4	4	4	3	4	4	4	4	4	3	2	3	3	2	3	4	4	2	4	1	4	3	3	3
1	18	2	2	2	2	2	2	2	2	2	2	2	2	2	2	4	4	2	4	4	2	2	3	2	2	3	2	2	2	2	2	2	2	2	2	2	2	2	4	2	2	2	2	2	2	3	4	4	4
1	19	3	4	3	2	4	4	4	4	4	4	4	4	4	3	3	5	2	4	2	2	4	3	3	2	4	4	2	4	4	4	4	4	4	4	4	4	4	4	4	4	2	1	5	4	5	5	5	6
1	20	2	2	2	3	3	3	2	4	3	3	4	4	4	2	2	3	2	2	4	2	4	5	5	4	3	4	2	3	4	3	3	4	4	4	3	4	3	1	4	2	2	2	2	5	4	4	4	4
1	18	2	3	2	3	3	4	3	3	4	4	4	4	4	3	2	2	3	2	4	3	4	3	2	2	4	3	1	3	4	3	3	2	3	4	3	2	3	2	3	3	3	1	4	3	6	5	7	7
1	18	3	4	4	4	4	4	4	3	5	4	4	5	5	4	4	5	3	4	4	3	4	4	4	3	4	5	4	3	4	4	3	4	4	4	4	4	4	2	3	3	4	1	4	3	5	6	6	7
1	17	3	2	2	2	2	2	2	2	2	2	2	2	2	2	2	2	2	2	2	2	2	2	2	2	2	2	2	2	2	2	2	2	2	2	2	2	2	2	2	2	2	2	2	2	5	5	5	5
1	19	3	2	1	2	3	4	4	5	5	5	5	5	5	2	3	5	2	4	4	3	5	4	4	2	4	5	2	4	4	3	3	4	4	5	5	4	5	4	5	2	2	1	3	4	7	7	7	7
1	19	1	4	4	4	4	4	4	4	4	4	4	4	4	4	4	4	4	4	4	4	4	4	4	4	4	4	4	4	4	4	4	4	4	4	4	4	4	4	4	4	4	4	4	4	6	6	6	6
1	19	2	4	4	4	4	4	4	4	4	4	4	4	4	4	4	4	4	4	4	4	4	4	4	4	4	4	4	4	4	4	4	4	4	4	4	4	4	4	4	4	4	4	4	4	5	5	5	5
1	21	3	4	4	4	4	4	3	4	5	5	4	4	5	4	4	5	4	4	4	5	4	5	4	4	5	4	5	4	5	4	5	4	5	4	5	4	5	1	5	5	4	5	5	4	7	6	6	7
1	19	2	3	3	3	3	3	3	3	3	3	3	3	3	3	3	3	3	3	3	3	3	3	3	3	3	3	3	3	3	3	3	3	3	3	3	3	3	3	3	3	3	3	3	3	4	4	4	4
1	20	3	3	2	4	3	3	3	4	4	4	4	3	4	4	3	2	4	3	3	3	4	4	3	3	4	3	2	3	3	3	3	3	3	3	3	3	3	3	3	3	3	3	3	3	4	4	4	4
2	19	3	3	3	2	3	3	2	2	2	3	3	2	3	2	3	3	2	2	2	2	3	2	3	3	3	3	3	3	3	3	3	3	3	3	3	3	3	3	3	3	3	3	3	3	4	4	4	4
1	20	3	3	3	2	4	4	4	3	4	5	5	5	5	4	2	2	3	4	4	2	4	4	3	2	4	4	3	4	4	4	4	4	4	4	4	4	4	4	4	4	4	4	4	5	6	6	6	6
1	20	3	1	1	1	1	1	1	1	1	1	1	1	1	1	3	4	1	1	4	1	1	4	3	1	1	1	2	1	1	1	1	1	1	1	1	1	1	1	1	1	1	1	1	1	7	7	7	7
2	20	3	5	5	5	5	5	5	5	5	5	5	5	5	5	5	5	5	5	5	5	5	5	5	5	5	5	5	5	5	5	5	5	5	5	4	3	4	4	3	4	3	4	3	5	7	5	7	5
1	21	2	3	3	3	3	3	3	3	3	3	3	3	3	3	3	3	3	3	3	3	3	4	3	4	3	3	3	3	3	3	3	3	3	3	3	3	3	3	3	3	3	2	3	3	5	5	6	6
1	19	3	4	4	4	4	4	4	3	4	4	4	4	4	4	4	4	4	4	4	4	4	4	4	4	4	4	4	4	4	4	4	4	4	3	4	4	4	4	4	4	4	3	4	4	5	5	6	5
1	20	2	4	4	4	4	4	4	4	4	4	4	4	4	4	4	4	4	4	4	4	4	4	4	4	4	4	4	4	4	4	4	4	4	4	4	4	4	4	4	4	4	4	4	4	5	5	5	5
2	19	1	5	5	5	5	5	5	5	5	5	5	5	5	5	5	5	5	5	5	5	5	5	5	5	5	5	5	5	5	5	5	5	5	5	5	5	5	5	5	5	5	5	5	5	7	7	7	7
2	20	3	4	4	4	4	4	4	4	4	4	4	4	4	4	4	4	4	4	4	4	4	4	4	4	4	4	4	4	4	4	4	4	4	4	4	3	3	3	3	3	3	3	3	3	4	4	4	4
1	20	3	4	4	4	4	4	4	4	4	4	4	4	4	4	4	4	2	4	4	4	4	4	4	4	4	4	4	3	3	3	3	3	3	3	3	3	3	3	3	3	3	3	2	3	4	4	4	4
1	20	3	4	4	4	4	4	4	4	4	4	4	4	4	4	4	4	4	2	3	4	4	4	3	4	4	4	3	4	4	4	4	4	4	4	5	4	5	3	5	5	3	1	5	5	6	6	5	6
1	19	2	4	4	4	4	4	4	4	4	4	4	4	4	4	4	4	4	4	4	4	4	4	4	4	4	4	4	4	4	4	4	4	4	4	4	5	5	5	5	4	4	4	4	4	6	6	5	5
1	20	3	2	2	3	4	4	4	4	4	4	4	4	4	4	4	4	4	4	4	4	4	4	4	4	4	2	4	3	4	4	4	4	4	4	4	4	4	4	4	4	4	4	4	4	6	6	6	6
1	19	3	3	3	4	4	3	3	4	4	5	5	5	5	5	5	2	3	3	3	3	4	3	3	3	4	2	2	4	4	4	4	4	4	4	4	4	4	2	4	3	5	1	2	3	7	7	7	7
2	20	1	4	4	4	4	4	4	4	4	4	4	4	4	4	4	4	4	4	4	4	4	4	4	3	4	4	4	4	4	4	4	4	4	4	4	4	4	4	4	4	4	4	4	4	5	4	5	6
2	20	3	5	5	5	5	5	5	5	5	5	5	5	5	5	5	5	5	5	5	5	5	5	5	5	5	5	5	5	5	5	5	5	5	5	5	5	5	5	5	4	4	5	5	5	6	7	6	7
1	19	2	3	3	3	3	2	2	4	4	4	2	2	2	4	2	3	2	2	4	4	4	3	3	4	4	3	2	4	5	2	4	4	4	4	3	4	4	2	3	2	2	2	2	2	5	6	5	7
1	19	3	3	2	3	4	3	3	5	5	4	4	4	5	3	2	4	2	2	4	2	4	4	2	2	3	3	2	3	3	2	4	4	4	3	3	4	4	2	4	3	2	2	3	3	5	5	6	6
1	20	1	4	4	4	4	4	4	4	4	4	4	4	4	4	4	4	4	4	4	4	4	4	4	4	4	4	4	4	4	4	4	4	4	4	4	4	4	4	4	4	4	4	4	4	5	5	5	5
1	19	3	3	3	4	4	3	4	4	4	4	4	4	4	3	3	2	2	2	4	4	4	3	3	3	4	4	3	4	4	3	4	3	4	4	4	4	4	3	4	4	4	2	4	3	5	6	5	5
1	20	2	2	3	3	2	3	4	3	2	4	3	2	3	4	4	3	2	3	4	2	3	3	4	2	3	4	2	3	2	4	3	4	4	2	3	4	3	2	2	2	2	3	2	3	4	3	6	5
1	20	2	3	3	4	4	5	4	5	3	4	5	5	5	3	3	2	2	5	5	3	5	5	4	3	5	3	2	3	4	3	5	5	5	5	5	5	5	5	3	3	1	1	5	5	7	7	7	7
1	20	2	4	4	4	4	4	4	4	4	4	4	4	4	4	3	4	3	4	4	4	4	4	4	4	4	4	4	4	4	4	4	4	4	4	4	4	4	4	4	4	4	1	3	3	5	5	6	6
2	21	3	3	2	2	2	2	2	4	4	4	4	4	3	2	2	2	2	3	2	4	2	2	2	2	2	2	2	2	2	2	2	2	2	2	2	2	2	2	2	2	2	2	2	2	6	6	6	6
1	20	2	3	2	4	2	4	2	3	4	4	4	4	4	4	3	3	2	4	3	2	4	2	2	2	4	2	2	2	4	2	2	4	4	4	4	4	4	4	2	2	2	1	4	4	6	6	4	4
1	20	3	1	2	2	3	2	2	3	2	2	3	4	3	3	2	2	2	2	2	1	2	3	2	2	2	3	2	2	3	1	3	3	3	3	2	2	2	2	2	2	2	2	2	2	4	5	5	5
1	19	1	4	4	3	4	5	3	4	3	3	4	3	4	3	4	3	4	3	4	5	4	3	4	4	3	4	5	5	4	5	4	4	5	4	4	5	4	5	4	4	4	5	4	4	7	7	7	7
1	19	3	3	3	3	3	3	3	3	3	3	3	3	3	3	3	3	3	3	3	3	3	3	3	3	3	3	3	3	3	3	3	3	3	3	3	3	3	3	3	3	3	3	3	3	4	4	4	4
1	20	2	3	2	2	3	3	3	4	4	4	4	4	4	3	2	3	2	4	3	3	3	4	3	3	4	3	2	4	3	4	3	3	4	4	4	3	4	3	4	4	3	1	4	3	5	3	5	5
2	19	2	3	2	3	3	3	3	2	3	3	3	3	3	3	2	3	1	3	3	2	3	3	2	3	3	2	2	3	3	4	3	3	4	3	3	3	3	2	2	3	2	2	2	2	4	4	5	5
1	19	2	2	3	4	4	4	4	2	4	2	4	4	4	4	4	4	4	4	4	1	4	3	1	1	4	4	1	4	4	4	4	4	4	4	4	4	4	4	4	4	1	1	4	4	6	6	4	3
1	20	2	5	4	3	4	3	3	4	3	5	5	4	5	4	4	2	4	4	3	2	5	3	2	3	4	4	2	4	4	4	4	4	4	4	3	3	4	4	2	4	2	2	4	4	6	6	4	6
1	20	3	4	4	4	4	4	3	4	5	4	5	4	5	3	4	2	2	4	4	4	4	4	2	4	4	3	3	4	4	3	4	4	4	4	4	4	4	4	4	3	2	1	3	3	5	6	6	6
2	19	3	5	4	4	4	5	5	5	5	5	5	5	5	3	3	2	3	5	5	2	5	5	5	5	5	5	5	5	5	5	5	5	5	5	5	5	5	5	5	5	5	1	5	5	7	7	7	7
1	18	1	4	3	3	4	3	4	4	4	4	4	4	4	4	4	3	3	4	4	4	4	4	3	3	4	3	3	4	4	3	4	4	4	4	4	4	4	3	4	3	4	3	3	3	7	7	6	7
1	19	3	3	3	4	4	4	3	4	5	4	4	4	4	4	4	4	4	4	3	4	3	4	3	3	4	4	2	3	3	3	3	3	3	3	3	4	4	4	3	4	4	3	4	3	6	6	6	6
2	18	3	4	4	4	4	3	3	3	3	4	3	3	3	4	3	3	3	4	4	3	4	3	3	3	3	4	3	3	3	3	3	4	3	4	4	3	3	3	3	3	3	3	3	3	5	4	5	4
1	20	3	4	4	4	4	4	4	4	4	4	4	4	4	4	4	4	4	4	4	4	4	4	4	4	4	4	4	4	4	4	4	4	4	4	4	4	4	4	4	4	4	4	4	4	6	6	6	6
1	19	3	5	5	5	5	5	5	5	5	5	5	5	5	5	5	5	5	5	5	5	5	5	5	5	5	5	5	5	5	5	5	5	5	5	5	5	5	5	5	5	5	2	2	2	5	5	5	5
1	20	2	4	4	4	4	4	4	4	4	4	4	4	4	4	4	4	4	4	4	4	4	4	4	4	4	4	4	4	4	4	4	4	4	4	4	4	4	4	4	4	4	4	4	4	5	5	5	5
1	18	2	4	4	4	4	4	4	4	4	4	4	4	4	4	4	4	4	4	4	4	4	4	4	4	4	4	4	4	4	4	4	4	4	4	4	4	4	4	4	4	4	4	4	4	5	5	5	5
1	19	3	5	5	4	5	5	5	5	5	5	5	5	5	5	3	5	5	5	5	2	5	4	2	2	5	5	2	3	5	5	3	5	5	5	5	5	5	5	5	5	5	5	5	5	7	7	7	7
2	20	1	3	3	3	3	3	3	3	3	3	3	3	3	3	3	3	3	3	3	3	3	4	4	4	3	3	3	4	4	3	4	4	3	4	4	4	4	4	4	4	4	4	4	4	4	4	4	4
1	18	3	4	4	4	4	4	4	4	4	4	4	4	4	4	4	4	4	4	4	4	4	4	4	4	4	4	4	4	4	4	4	4	4	4	4	4	4	4	4	4	4	4	4	4	6	6	6	6
1	19	3	2	2	4	4	4	4	3	5	4	5	5	5	3	2	5	2	4	4	2	4	4	1	1	4	5	1	5	5	2	5	5	5	5	5	5	2	5	2	3	2	1	5	5	7	7	7	7
1	18	1	3	3	3	3	3	3	3	3	3	3	3	3	3	3	3	3	4	4	4	4	4	4	4	4	4	4	4	4	4	4	4	4	4	4	4	4	4	4	4	4	4	4	4	6	6	6	6
1	18	1	4	3	4	4	3	4	4	4	4	4	4	4	4	4	2	3	4	4	4	4	4	3	2	4	4	2	4	4	4	4	4	4	4	4	4	4	3	4	4	4	2	4	4	6	6	6	6
1	19	2	4	4	4	4	4	4	4	4	4	4	4	4	4	4	4	4	4	4	4	4	4	4	4	4	4	4	4	4	4	4	4	4	4	4	4	4	4	4	4	4	4	4	4	7	7	7	7
2	19	1	4	4	4	4	4	4	4	4	4	4	4	4	4	4	4	4	4	4	4	4	4	4	4	4	4	4	4	4	4	4	4	4	4	4	4	4	4	4	4	4	4	4	4	6	6	6	6
1	19	3	3	3	4	4	3	4	5	4	4	4	5	4	4	4	4	4	4	4	4	4	4	4	4	4	4	4	4	4	4	4	4	4	4	4	4	4	4	4	4	4	4	4	4	6	6	6	6
1	19	3	2	2	2	2	2	2	3	3	2	3	4	2	2	3	4	2	3	3	3	2	4	2	1	3	2	1	2	2	2	2	3	3	3	2	2	3	2	2	2	2	2	2	2	6	6	6	6
1	19	1	2	2	2	2	3	3	4	4	4	4	4	4	3	2	3	2	4	4	3	4	4	2	3	4	2	2	2	4	2	4	4	4	2	4	4	4	2	2	2	2	2	2	2	5	4	5	5
1	19	3	3	3	2	3	3	3	3	4	4	4	4	4	3	2	3	2	3	3	2	3	3	2	2	3	4	2	3	3	3	3	3	3	3	3	3	3	3	3	3	3	3	3	3	5	6	5	6
2	19	3	5	5	5	5	5	5	5	5	5	5	5	5	5	5	5	5	5	5	5	5	5	5	5	5	5	5	5	5	5	5	5	5	5	5	5	5	5	5	5	5	5	5	5	7	7	7	7
1	19	3	2	2	2	3	3	3	2	3	4	4	4	3	2	3	5	3	3	2	2	2	4	2	3	3	2	2	3	5	3	2	4	4	4	4	4	4	3	4	2	2	1	3	3	5	6	6	6
1	19	2	3	3	3	3	3	3	3	3	5	5	5	5	5	2	2	2	4	3	4	4	4	4	4	4	4	4	4	4	4	4	4	4	4	3	3	4	4	4	3	3	3	4	4	6	6	6	6
1	18	2	3	4	3	3	2	4	3	4	3	4	3	3	2	3	3	3	4	4	4	4	4	3	2	3	3	3	3	4	3	3	4	3	3	3	3	3	3	3	2	2	2	2	3	6	6	6	6
2	20	1	3	2	3	4	3	3	4	4	4	4	4	4	3	3	3	3	4	4	2	4	4	2	2	4	2	3	3	3	3	3	4	4	4	4	4	4	4	4	3	2	2	3	2	5	5	6	6
1	20	3	4	4	4	4	4	5	4	4	4	4	4	4	4	4	4	4	4	4	4	4	4	4	4	4	4	4	4	4	3	4	4	4	4	4	4	4	4	4	4	4	4	3	4	6	6	6	6
2	20	2	3	3	3	3	3	3	3	3	3	3	3	3	3	3	3	3	4	4	3	3	4	2	3	3	3	3	3	3	3	3	3	3	3	3	3	3	3	3	3	3	3	3	3	4	4	4	6
1	18	3	3	3	2	3	3	3	2	3	4	4	4	4	3	3	3	3	3	3	3	3	3	3	3	3	3	3	3	3	3	3	3	3	3	3	3	3	3	3	3	3	3	3	2	4	4	4	4
1	20	3	2	2	2	2	2	2	2	2	2	2	2	2	2	2	2	2	2	2	2	2	2	2	2	2	2	2	2	2	2	2	2	2	2	2	2	2	2	2	2	2	2	2	2	4	4	4	4
1	18	3	2	2	2	3	3	3	3	4	4	4	4	3	3	4	3	3	4	3	3	4	3	3	3	4	4	3	3	3	4	3	4	3	4	3	4	4	4	3	4	4	2	4	4	5	6	5	5
1	18	2	3	2	4	4	4	4	4	4	4	4	4	4	4	4	4	4	4	4	4	4	4	4	4	4	4	4	4	4	4	4	4	4	4	4	4	4	4	4	4	4	4	4	4	6	6	6	6
2	18	3	4	4	4	4	4	4	4	4	4	4	4	4	4	4	4	4	4	4	4	4	4	4	4	4	4	4	4	4	4	4	4	4	4	4	4	4	4	4	4	4	4	4	4	6	6	6	6
1	19	1	1	1	2	2	1	3	4	3	3	4	4	3	2	3	4	2	3	4	4	4	4	3	2	3	2	3	2	3	2	2	2	2	4	2	4	3	3	3	2	2	2	2	2	6	6	7	7
1	19	2	2	2	3	4	2	4	4	4	4	4	4	4	4	2	2	2	4	4	3	4	4	2	2	4	4	2	4	4	3	3	4	4	4	4	4	3	2	2	2	3	1	4	3	6	6	6	6
1	19	2	1	3	2	4	1	4	4	4	4	4	5	4	1	1	5	1	1	4	4	4	3	3	4	4	1	1	3	3	3	4	4	4	4	3	4	4	2	4	4	1	1	4	4	7	7	7	7
2	21	1	5	4	5	4	5	4	5	4	5	4	5	4	5	4	5	4	5	4	5	4	5	4	5	5	5	5	5	4	5	4	5	4	5	4	5	4	5	4	5	4	5	4	5	6	7	7	7
2	22	3	5	4	4	4	4	4	4	4	4	4	4	4	4	4	4	4	4	4	4	4	4	4	4	4	4	4	4	4	4	4	4	4	4	4	4	4	4	4	4	4	4	4	4	6	6	6	6
2	19	2	2	2	2	4	2	3	4	4	4	4	4	4	4	4	4	4	4	4	4	4	4	4	4	4	4	4	4	4	4	4	4	4	4	4	3	3	3	3	3	4	4	4	4	5	5	5	5
1	18	3	2	2	4	4	4	2	4	5	5	5	5	5	2	2	2	2	5	5	3	4	5	2	3	5	3	2	4	4	3	2	4	4	4	3	5	5	3	4	2	2	1	3	2	7	6	5	6
2	20	1	2	2	2	2	3	3	3	3	3	3	3	3	3	3	3	3	3	3	3	3	3	3	3	3	3	3	3	3	3	3	3	3	3	3	3	3	3	3	3	3	3	3	3	6	6	6	6
1	21	3	3	3	4	3	3	4	4	5	4	4	4	4	4	3	2	3	4	4	4	4	3	3	3	4	4	3	4	4	4	4	4	4	4	4	4	3	4	3	3	3	3	4	3	5	5	5	6
1	18	1	4	4	3	4	4	5	5	4	5	5	4	5	3	5	2	2	5	4	5	5	5	2	5	5	4	5	4	5	5	3	5	5	5	4	4	5	2	2	4	2	2	2	4	7	7	3	3
2	20	3	3	3	2	4	3	3	4	4	4	4	5	4	2	2	3	2	3	2	3	4	4	2	3	4	4	3	4	4	3	4	4	4	3	3	4	3	3	4	3	2	2	2	2	4	6	5	6
1	28	1	3	3	2	2	4	2	3	3	2	4	3	2	3	2	2	4	2	3	3	2	4	2	4	2	3	2	3	2	3	4	3	3	3	4	4	3	3	3	3	3	3	3	3	4	4	4	5
2	20	3	2	2	2	4	2	3	2	4	4	4	4	4	4	4	4	4	4	2	2	4	3	2	2	4	2	2	4	4	3	3	4	4	4	4	4	4	2	2	3	3	3	4	2	6	5	5	6
2	18	3	1	1	1	1	1	1	1	1	1	3	3	1	1	1	4	1	3	3	1	1	1	1	1	1	1	1	2	1	3	2	4	3	3	2	3	2	3	2	3	2	2	3	2	3	3	3	4
1	19	1	4	3	4	3	4	4	4	4	5	5	5	5	4	4	3	3	4	3	2	4	4	3	3	4	4	2	4	4	3	4	4	4	4	4	4	3	2	2	4	4	2	3	4	6	6	6	6
2	20	1	3	2	2	4	2	4	3	4	4	3	3	4	3	3	4	4	2	4	3	3	2	4	2	4	4	3	3	3	4	3	3	3	4	3	3	4	2	3	3	4	3	3	2	5	5	5	5
1	18	2	3	3	3	3	3	4	4	4	4	4	4	4	4	4	4	4	4	4	4	4	4	4	4	4	4	4	4	4	4	4	4	4	4	4	4	4	4	4	4	4	4	4	4	5	5	5	5
1	17	2	5	5	5	5	5	5	5	5	5	5	5	5	5	5	5	5	5	5	5	5	5	5	5	5	5	5	5	5	5	5	5	5	5	5	5	5	5	5	5	5	5	5	5	7	7	7	7
1	20	3	4	4	3	2	4	4	4	4	3	3	3	4	4	4	3	4	4	4	3	4	4	3	4	4	3	4	4	4	3	4	4	3	4	4	3	4	4	3	4	4	4	4	4	6	5	6	6
1	19	2	5	2	4	5	4	4	5	5	5	5	5	5	5	3	3	3	4	4	2	4	3	2	2	5	3	2	5	5	5	5	5	5	5	5	5	5	5	3	5	3	2	4	4	7	7	7	7
2	18	3	2	2	2	2	2	2	4	4	4	4	4	4	4	4	2	2	4	4	4	4	4	4	4	4	4	4	4	4	3	4	3	4	4	4	4	4	4	4	2	2	2	4	2	5	5	5	5
2	19	3	4	3	4	3	4	4	4	4	4	4	4	4	4	4	4	4	4	4	4	4	4	4	4	4	4	4	4	4	4	4	4	4	3	4	4	4	4	4	4	4	4	4	4	5	5	5	5
2	15	3	4	4	3	4	4	3	3	5	4	4	4	5	4	3	4	4	3	4	4	4	4	4	4	4	4	4	4	4	4	4	4	4	4	4	4	4	4	4	4	4	4	4	4	6	5	5	6
2	19	1	3	2	4	2	3	2	2	4	4	4	4	4	4	3	2	2	4	3	4	3	4	4	4	4	3	4	3	3	4	2	4	3	4	3	3	4	3	4	3	4	4	4	3	5	4	5	5
2	20	3	4	3	4	3	3	4	4	3	3	4	3	3	4	4	3	4	4	3	3	3	4	3	4	3	3	4	4	3	4	4	5	4	3	4	4	5	4	3	4	5	3	4	4	6	6	6	6
1	21	3	4	4	4	4	3	3	3	3	4	4	4	4	4	3	4	3	4	4	4	4	4	4	4	4	4	4	4	4	4	4	4	4	4	4	4	4	4	4	4	4	4	4	4	6	6	6	6
2	19	1	5	5	4	4	5	5	5	5	5	5	5	5	5	5	5	5	5	3	4	4	4	4	4	5	5	5	5	5	5	5	5	5	5	5	5	5	5	5	5	5	5	5	5	7	7	7	7
2	19	1	4	2	4	4	4	2	4	4	4	4	4	4	3	2	3	2	4	4	3	4	3	2	2	4	2	2	3	3	4	4	4	4	4	4	4	4	3	3	3	2	1	4	2	5	5	4	5
2	20	2	3	3	3	3	3	3	3	3	3	3	3	3	3	3	3	3	3	3	3	3	3	3	3	3	3	3	3	3	3	3	3	3	3	3	3	3	3	3	3	3	3	3	3	4	4	4	4
2	20	1	3	2	2	3	2	2	4	4	4	4	4	4	4	3	3	2	4	4	2	2	4	2	2	3	3	3	3	3	3	3	3	2	4	3	4	4	2	2	2	2	2	2	2	4	4	4	4
2	19	3	5	5	5	5	5	5	5	5	5	5	5	5	3	3	3	3	4	4	2	4	5	5	5	5	5	5	5	5	5	5	5	5	5	5	5	3	5	5	5	5	2	5	5	7	7	7	7
2	20	1	4	3	3	3	4	3	4	3	3	4	5	5	3	3	2	2	3	4	2	4	4	2	2	3	2	2	4	4	4	3	4	4	4	3	3	3	2	3	4	4	4	3	3	4	5	6	5
2	20	3	3	2	2	4	3	4	4	5	5	5	5	5	3	4	4	2	5	5	2	4	4	4	3	5	4	2	4	5	4	4	5	5	5	5	5	5	2	3	4	2	1	2	4	7	7	7	7
2	21	3	1	1	1	1	2	1	5	4	3	5	5	5	1	1	3	1	1	1	3	1	4	3	1	5	2	2	5	1	1	3	2	4	2	1	4	2	4	2	1	3	2	3	1	7	2	5	2
1	19	2	1	1	1	1	1	2	2	2	1	2	2	2	2	2	3	3	3	3	3	3	3	3	3	3	3	3	3	3	3	3	3	3	3	3	3	3	3	3	3	3	3	3	3	4	4	4	4
2	20	2	2	2	2	2	2	2	4	4	4	4	4	4	2	4	2	2	2	2	2	2	4	2	2	4	2	2	2	2	2	2	4	4	4	4	4	4	4	4	2	2	2	2	2	6	6	6	6
2	19	3	3	4	3	3	4	3	4	4	3	5	5	4	4	4	3	3	3	3	2	3	3	1	2	3	2	3	3	3	3	3	3	3	3	3	3	3	3	3	3	3	1	1	3	4	6	5	7
2	21	3	5	4	5	4	5	5	5	5	5	5	5	5	5	5	5	5	5	5	4	5	5	4	5	5	5	5	5	5	5	5	5	5	5	5	5	5	3	5	5	5	2	5	5	6	7	7	7
2	20	3	4	3	4	3	4	3	4	3	4	3	4	3	4	3	4	3	4	3	4	3	4	3	4	3	4	3	4	3	4	3	4	3	4	3	4	3	4	3	4	3	4	3	4	5	6	5	6
2	19	3	3	3	3	3	3	3	3	3	3	3	3	3	3	3	3	3	3	3	3	3	3	3	3	3	3	3	3	3	3	3	3	3	3	3	3	3	3	3	3	3	3	3	3	4	4	4	4
2	19	2	4	4	3	4	3	3	4	4	2	4	4	4	4	4	4	4	4	4	3	4	4	3	4	4	4	4	4	4	4	4	4	4	4	4	4	4	4	4	4	4	4	4	4	4	4	4	4
1	19	3	3	3	2	4	4	3	4	4	4	4	4	4	3	4	2	3	4	3	3	4	4	4	4	4	4	4	3	3	3	4	4	4	4	4	4	4	2	3	3	3	2	2	3	5	6	5	6
2	18	2	4	4	4	4	4	4	4	4	4	4	4	4	4	4	4	4	4	4	4	4	4	4	4	4	4	4	4	4	4	4	4	4	4	4	4	4	4	4	4	4	4	4	4	4	4	4	4
1	19	2	3	3	4	4	3	4	3	3	4	4	4	4	4	3	3	5	3	3	3	3	3	3	3	3	2	2	4	4	4	4	4	4	4	4	4	4	4	4	4	4	4	4	4	5	5	5	6
1	20	3	2	2	2	2	2	2	2	4	4	4	3	4	2	3	2	2	4	4	4	4	2	2	2	4	2	2	3	2	2	2	2	2	2	2	3	2	2	2	2	2	2	2	2	5	5	5	5
2	19	3	3	3	3	3	2	2	2	2	4	4	3	3	4	3	4	2	5	5	5	5	5	5	5	5	5	5	4	4	3	4	3	4	4	4	4	4	3	4	3	4	3	4	3	5	6	5	5
2	20	3	5	5	5	5	5	5	5	5	5	5	5	5	5	5	5	5	5	5	5	5	5	5	5	5	5	5	5	5	5	5	5	5	5	5	5	5	5	5	5	5	5	5	5	7	7	7	7
2	19	3	5	5	5	5	5	5	5	5	5	5	5	5	5	5	5	5	5	5	5	5	5	5	5	5	4	4	5	5	5	5	5	5	5	5	5	5	5	5	5	5	4	5	5	7	7	7	7
1	19	2	3	3	4	3	2	2	3	4	3	4	4	3	2	3	2	2	4	4	4	4	4	2	4	4	3	4	4	4	4	4	4	4	4	4	4	4	3	3	2	2	2	3	3	6	6	6	6
2	18	2	5	5	5	5	5	5	5	5	5	5	5	5	5	5	5	5	5	5	5	5	5	5	5	5	5	5	5	5	5	5	5	5	5	5	5	5	5	5	5	5	5	5	5	7	7	7	7
2	18	3	1	1	1	1	1	1	1	1	1	1	1	1	1	1	5	1	5	5	5	1	5	5	1	5	1	1	1	1	1	1	1	1	1	1	1	1	1	1	1	1	1	1	1	4	4	4	4
2	19	1	4	4	4	4	4	4	4	4	4	4	4	4	4	4	2	4	4	4	3	4	4	4	4	4	4	4	4	4	4	4	4	4	4	4	4	4	4	4	4	4	4	4	4	5	5	5	5
2	19	2	2	2	3	4	4	3	2	3	4	3	3	3	4	3	5	3	4	2	3	3	4	2	4	2	2	4	4	1	3	3	3	1	3	3	4	3	2	4	2	4	1	3	4	1	1	7	7
2	19	2	5	5	5	5	5	5	5	5	5	5	5	5	5	5	5	5	5	5	5	5	5	5	5	5	5	5	5	5	5	5	5	5	5	5	5	5	5	5	5	5	5	5	5	7	7	7	7
2	20	3	4	4	4	4	4	4	4	4	4	4	5	5	5	5	5	5	4	4	5	4	4	3	4	4	4	3	4	4	4	5	4	5	4	5	4	5	4	5	5	5	5	4	4	6	7	6	7
1	18	2	2	2	4	4	3	4	4	4	4	4	4	4	3	1	2	2	2	4	4	4	4	3	2	3	2	1	2	2	4	4	4	4	4	4	4	4	4	4	2	1	1	4	3	4	5	5	5
1	20	2	5	5	5	5	5	5	5	5	5	5	5	5	5	5	5	5	5	5	5	5	5	5	5	5	5	5	5	5	5	5	5	5	5	5	5	5	5	5	5	5	5	5	5	7	7	7	7
2	18	3	5	5	5	5	5	5	5	5	5	5	5	5	5	5	5	5	5	5	5	5	5	5	5	5	5	5	5	5	5	5	5	5	5	5	5	5	5	5	5	5	5	5	5	7	7	7	7
1	18	2	5	5	5	5	5	5	5	5	4	5	5	5	5	5	4	5	5	5	5	5	5	5	5	5	5	5	5	5	5	5	5	5	5	5	5	5	5	5	5	5	3	4	5	6	6	7	7
2	20	2	3	3	3	3	3	2	4	4	4	4	4	4	3	3	4	3	4	4	3	3	4	3	2	3	2	3	2	4	2	3	4	4	3	3	3	4	2	3	3	3	3	3	3	6	5	5	7
2	20	2	3	3	3	3	3	3	3	3	3	3	3	3	3	3	3	3	3	3	3	3	3	3	4	3	4	3	3	3	3	3	3	3	3	3	3	3	3	3	3	3	3	3	3	4	4	4	4
1	19	3	3	3	3	3	3	3	3	3	4	4	4	4	4	2	2	4	3	3	3	3	3	3	3	3	3	3	3	3	3	3	3	4	4	3	3	4	3	3	3	3	3	3	3	4	4	4	4
1	20	2	2	2	2	5	4	4	4	4	4	4	4	4	2	2	2	3	2	2	4	4	4	3	4	4	4	3	3	4	4	4	4	4	4	4	4	4	4	4	3	4	2	4	4	6	6	6	6
1	18	3	3	3	2	3	2	2	3	4	4	4	3	4	3	3	3	3	4	4	4	4	4	4	4	4	4	4	3	3	3	3	3	3	3	3	4	3	3	2	2	2	3	3	3	5	5	6	6
2	19	2	3	3	4	4	2	2	4	4	4	4	4	4	4	4	3	4	4	4	2	4	3	2	2	2	2	4	4	3	2	4	4	4	4	4	4	4	4	3	3	3	3	3	3	4	4	4	4
2	20	2	4	4	3	4	4	3	4	3	4	4	4	4	4	4	4	3	4	5	5	4	5	4	4	4	5	5	4	4	4	4	5	4	4	4	5	5	5	4	5	4	4	5	4	6	6	5	7
2	20	3	4	4	4	4	5	4	3	2	4	5	3	4	4	4	4	4	4	5	4	4	5	5	4	4	4	4	4	5	4	5	4	5	4	4	5	4	4	5	4	5	4	5	4	7	6	6	6
2	19	3	5	5	5	5	5	5	5	5	5	5	5	5	5	5	5	5	5	5	5	5	5	5	5	5	5	5	5	5	5	5	5	5	5	5	5	5	5	5	5	5	5	5	5	7	7	7	7
2	18	2	5	5	5	5	5	5	5	5	5	5	5	5	5	5	5	5	5	5	5	5	5	5	5	5	5	5	5	5	5	5	5	5	5	5	5	5	5	5	5	5	5	5	5	7	7	7	7
2	18	3	3	2	3	3	4	4	4	4	4	4	4	4	4	2	4	2	4	3	4	3	4	3	4	4	2	3	4	4	3	3	3	3	3	3	3	4	3	4	3	4	3	4	3	6	5	6	6
1	20	3	1	1	4	3	1	2	3	4	5	5	5	5	1	2	4	1	3	2	1	5	3	1	1	5	3	3	3	5	3	5	5	5	2	3	3	5	1	3	1	1	1	1	3	4	4	4	4
1	19	1	5	5	5	5	5	5	5	5	5	5	5	5	5	5	5	5	5	5	5	5	5	5	5	5	5	5	5	5	5	5	5	5	5	5	5	5	5	5	5	5	5	5	5	7	7	7	7
2	20	3	4	4	4	4	4	3	4	3	4	3	5	4	4	3	4	4	4	4	4	4	4	4	4	4	4	4	4	3	4	4	4	2	4	4	4	4	3	4	4	5	4	4	4	6	5	5	6
2	20	3	3	4	4	4	5	5	5	4	4	4	5	4	4	4	4	2	4	4	5	4	5	4	4	5	5	5	4	4	4	5	4	5	4	4	4	3	4	4	3	4	1	4	4	6	6	7	6
2	19	2	3	4	3	3	5	3	4	3	5	3	4	3	2	3	4	3	5	3	2	3	3	4	3	3	4	3	5	3	5	3	5	2	5	3	5	3	4	3	3	3	3	3	3	4	4	4	4
2	19	2	5	5	4	5	5	5	3	5	5	5	5	5	5	5	2	5	5	5	5	5	5	3	5	5	5	5	5	5	5	5	5	5	5	5	5	5	5	5	5	5	4	5	5	7	7	7	5
2	13	1	5	5	5	4	5	5	5	5	5	5	4	5	5	4	5	5	5	5	5	5	5	5	4	5	4	5	5	5	5	4	4	5	4	5	5	4	3	5	4	5	4	4	5	6	7	6	7
2	19	3	4	4	4	4	4	4	4	4	4	4	4	4	4	4	4	4	4	4	4	4	4	4	4	4	4	4	4	4	4	4	4	4	4	4	4	4	4	4	4	4	4	4	4	4	4	4	4
1	20	1	4	4	4	4	4	4	4	4	4	4	4	4	5	4	4	4	4	5	4	4	4	4	4	4	3	3	4	3	3	4	4	4	4	3	4	4	4	3	4	3	4	3	4	5	5	5	5
1	19	2	3	2	2	3	4	3	4	4	4	4	4	4	4	4	4	4	4	4	4	4	4	4	4	4	4	4	4	4	4	4	4	4	4	4	4	4	4	4	4	4	4	4	4	5	5	5	5
1	18	3	4	4	3	3	4	3	4	4	3	4	4	3	4	4	3	4	4	3	4	3	4	4	4	3	3	3	4	4	4	3	3	4	4	3	4	3	4	4	3	4	4	4	4	5	4	6	5
2	19	2	5	5	5	5	5	5	5	5	5	5	5	5	5	5	5	5	5	5	5	5	5	5	5	5	5	5	5	5	5	5	5	5	5	5	5	5	5	5	5	5	5	5	5	7	7	7	7
1	21	1	4	4	4	4	4	5	4	5	5	5	5	5	4	2	5	4	5	5	5	5	5	4	5	5	5	4	4	4	5	5	4	5	4	5	4	5	4	5	5	4	5	4	5	7	7	4	4
1	20	2	2	2	3	3	4	3	5	4	4	5	5	5	3	2	3	2	3	4	4	4	3	3	4	3	2	2	3	4	4	4	4	4	4	4	3	3	2	3	4	3	2	4	4	4	4	4	4
2	20	3	4	3	4	4	3	4	4	4	4	4	4	4	4	4	4	3	4	4	4	4	3	4	4	4	4	4	4	4	4	4	3	3	4	4	3	4	4	4	4	4	4	4	4	6	6	6	6
2	19	2	4	4	4	4	4	4	4	4	4	4	4	4	4	4	4	4	4	4	4	4	4	4	4	4	4	4	4	4	4	4	4	4	4	4	4	4	4	4	4	4	4	4	4	6	6	6	6
2	20	3	2	2	2	2	2	2	3	2	3	3	3	3	2	2	3	2	3	2	2	3	2	2	2	2	2	2	2	3	2	2	2	2	2	2	2	3	2	2	2	2	2	3	2	3	3	3	4
2	18	2	4	4	4	4	4	4	4	4	4	4	4	4	3	3	3	3	3	3	3	3	3	3	3	3	3	3	3	3	4	4	4	4	4	4	4	4	4	4	4	4	4	4	4	6	6	6	6
2	18	1	4	4	4	4	4	4	4	4	4	4	4	4	4	4	4	4	4	4	4	4	4	4	4	4	4	4	4	4	4	4	4	4	4	4	4	4	4	4	4	4	4	4	4	6	6	6	6
2	19	2	5	5	5	5	5	5	5	5	5	5	5	5	5	5	5	5	5	5	5	5	5	5	5	5	5	5	5	5	5	5	5	5	5	5	5	5	5	5	5	5	5	5	5	7	7	7	7
1	20	2	4	4	4	4	4	4	4	4	4	4	4	4	4	4	4	4	3	3	3	3	3	3	3	3	3	3	2	2	2	2	2	2	2	2	2	4	4	4	4	4	2	4	2	5	5	5	5
2	18	2	4	4	4	4	4	4	4	4	4	4	4	4	4	4	4	4	4	4	4	4	4	4	4	4	4	4	4	4	4	4	4	4	4	4	4	4	4	4	4	4	4	4	4	5	5	5	5
1	19	2	2	2	2	2	2	2	2	2	2	2	2	2	2	2	4	2	2	2	2	2	2	2	2	2	2	2	2	2	2	2	2	2	2	2	2	2	2	2	2	2	2	2	2	6	6	6	6
1	18	3	3	2	2	2	2	3	4	4	4	4	4	4	3	2	3	2	4	4	4	4	2	2	2	2	2	2	4	4	4	4	4	4	4	4	4	4	4	4	4	4	4	4	4	5	5	5	5
2	19	3	3	3	3	3	3	3	4	4	4	4	4	4	3	3	3	3	4	4	4	4	4	4	4	4	4	4	4	4	4	4	4	4	4	4	4	4	3	4	4	4	3	4	3	6	6	6	6
2	20	3	2	2	2	1	2	3	3	3	3	3	3	3	3	3	4	4	4	4	4	4	4	4	4	4	3	3	3	3	4	4	4	4	4	4	4	3	3	4	4	2	4	2	4	6	5	3	5
2	19	2	4	4	4	4	4	4	4	4	4	4	4	4	4	4	4	4	4	4	4	4	4	4	4	4	4	4	4	4	4	4	4	4	4	4	4	4	4	4	4	4	4	4	4	6	6	6	6
2	20	2	2	4	4	4	4	4	4	4	4	4	4	4	4	4	4	4	4	4	4	4	4	4	4	4	4	4	4	4	4	4	4	4	4	4	4	4	4	4	4	4	4	4	4	5	5	5	5
1	18	1	5	5	5	5	5	5	5	5	5	5	5	5	5	5	5	5	5	5	5	5	5	5	5	5	5	5	5	5	5	5	5	5	5	5	5	5	5	5	5	5	5	5	5	7	7	7	7
1	19	1	4	4	4	4	4	4	4	4	4	4	4	4	4	4	4	4	3	3	3	3	3	3	3	3	3	3	3	3	3	3	3	3	3	3	3	3	3	3	3	3	3	3	3	4	4	4	4
2	19	3	2	2	2	2	2	2	2	2	3	3	3	3	2	2	4	2	4	4	4	3	4	3	3	2	3	4	3	2	2	2	2	2	2	2	3	2	2	2	2	2	2	2	2	5	6	3	5
1	18	3	2	3	4	4	2	2	5	5	5	5	5	5	4	4	2	1	5	5	2	4	3	3	2	4	2	2	3	4	3	3	4	4	4	3	4	4	3	2	2	1	1	2	2	6	6	6	6
2	18	3	4	2	2	4	4	4	4	4	4	4	4	4	4	4	4	4	4	4	4	4	4	4	4	4	4	4	4	4	4	4	4	4	4	4	4	4	4	4	4	4	4	4	4	6	6	6	6
1	20	2	4	2	2	3	4	4	3	4	3	4	5	4	3	2	4	2	4	4	4	4	4	4	4	4	3	3	4	4	4	3	4	3	4	3	4	4	3	4	3	4	2	2	3	4	4	4	4
2	20	3	4	4	4	4	4	4	4	4	4	4	4	4	4	4	4	4	4	4	4	4	4	4	4	4	4	4	4	4	4	4	4	4	4	4	4	4	4	4	4	4	4	4	4	6	6	6	6
2	20	3	4	4	4	4	4	4	4	4	4	4	4	4	4	4	4	4	4	4	4	4	4	4	4	4	4	4	4	4	4	4	4	4	4	4	4	4	4	4	4	4	4	4	4	5	5	5	5
2	19	3	2	2	2	2	2	2	2	2	2	2	2	2	2	2	2	2	2	2	2	2	2	2	2	2	2	2	2	2	2	2	2	2	2	2	2	2	2	2	2	2	2	2	2	3	2	3	3
1	20	1	2	3	2	4	4	5	3	5	1	5	5	3	2	2	5	3	1	3	3	5	5	3	4	5	2	2	5	5	2	5	5	5	5	5	5	5	5	5	1	1	1	5	2	7	7	7	7
2	18	3	5	4	4	3	3	4	4	4	4	4	4	4	4	4	4	4	4	4	4	4	5	5	5	4	4	4	4	4	5	4	3	4	3	4	4	3	3	4	5	3	4	3	4	6	6	5	6
1	18	2	3	2	4	4	3	4	3	4	3	4	4	4	3	3	2	3	4	4	2	4	4	3	2	4	4	3	3	4	4	4	4	4	4	4	4	4	2	3	4	4	2	4	4	6	3	6	6
1	19	3	4	3	4	4	4	4	4	4	4	4	4	4	4	3	2	2	2	2	2	4	2	2	2	2	2	2	4	4	3	4	4	4	4	4	4	4	3	4	4	4	1	4	3	4	3	6	6
2	21	3	4	4	4	4	4	4	4	4	4	4	4	4	4	4	4	4	4	4	4	4	4	4	4	4	4	4	4	4	4	4	4	4	4	4	4	4	3	4	4	4	4	3	3	7	7	7	7
1	19	1	2	2	4	4	2	4	4	4	4	4	4	4	3	2	5	4	2	2	3	4	4	2	2	2	2	2	4	4	4	4	4	4	4	2	2	4	2	4	2	4	1	2	2	4	5	7	7
2	20	3	4	4	4	4	4	4	4	4	4	4	4	4	4	4	4	4	4	4	4	4	4	4	4	4	4	4	4	4	4	4	4	4	4	4	4	4	4	4	4	4	4	4	4	6	6	6	6
2	18	3	3	3	3	3	3	3	3	3	3	3	3	3	3	3	3	3	3	3	3	3	3	3	3	3	3	3	3	3	3	3	3	3	3	3	3	3	3	3	3	3	3	3	3	4	4	4	4
2	20	3	5	3	4	4	5	4	4	4	4	4	4	4	4	4	4	4	4	3	3	3	4	3	3	4	3	3	3	4	3	3	4	4	4	4	4	4	3	4	4	4	4	4	4	5	5	5	5
2	19	3	5	5	5	5	5	5	5	5	5	5	5	5	5	5	5	5	5	5	5	5	5	5	5	5	5	5	5	5	5	5	5	5	5	5	5	5	5	5	5	5	5	5	5	4	6	7	5
1	20	3	4	3	2	3	4	4	4	4	4	4	4	5	4	4	2	3	4	4	4	4	4	4	4	4	4	4	4	4	4	4	4	4	4	4	4	4	4	4	4	4	4	4	4	5	4	5	6
2	20	3	4	4	4	4	4	4	4	4	4	4	4	4	3	3	3	3	4	4	4	4	3	3	3	4	4	3	4	4	4	4	4	4	4	4	4	4	4	4	4	4	3	4	4	6	6	7	7
1	20	3	4	4	4	4	2	3	4	4	4	4	4	4	2	2	3	4	4	4	2	4	4	2	4	4	2	2	4	4	4	4	4	4	4	4	4	4	4	4	4	2	2	4	3	4	5	5	4
2	20	2	4	4	4	4	4	4	4	4	4	4	4	4	4	4	4	4	4	4	4	4	4	4	4	4	4	4	4	4	4	4	4	4	4	4	4	4	4	4	4	4	4	4	4	6	6	6	6
2	19	3	3	3	3	3	3	3	3	3	3	3	3	3	3	3	3	3	3	3	3	3	3	3	3	3	3	3	3	3	3	3	3	3	3	3	3	3	3	3	3	3	3	3	3	4	4	4	4
2	21	3	4	4	3	4	1	3	3	2	3	2	2	3	3	4	2	3	2	3	2	2	3	4	2	3	3	3	2	4	4	2	2	3	3	4	2	3	4	3	4	2	3	2	3	3	4	3	3
2	20	1	4	4	4	4	2	3	3	4	4	4	4	4	3	3	4	1	4	4	5	4	4	4	4	4	4	4	4	4	4	4	4	4	4	4	4	4	2	4	4	4	1	4	4	6	6	6	6
2	21	3	2	2	4	4	2	4	2	5	4	3	2	2	3	4	4	1	2	1	4	3	2	1	4	4	2	4	4	4	2	2	2	2	2	2	2	2	2	4	2	2	2	2	2	6	6	5	3
1	19	3	4	4	3	4	3	4	3	4	4	4	4	4	4	4	4	4	4	4	4	4	4	4	4	4	4	4	4	4	4	4	4	4	4	4	4	4	4	4	4	4	4	4	4	6	6	6	6
2	20	1	3	2	3	3	3	3	4	4	4	4	4	4	3	3	2	2	4	3	4	4	4	2	4	4	3	4	2	4	3	2	4	4	4	3	3	3	3	4	2	2	2	2	3	5	6	6	6
1	19	1	2	3	3	4	2	3	3	3	2	4	4	3	2	3	3	2	4	4	2	4	4	2	2	2	2	2	4	4	2	3	4	4	3	2	4	3	4	3	2	2	2	2	3	4	4	5	6
2	20	2	2	3	3	3	3	3	3	3	3	3	3	3	2	2	3	2	3	3	4	2	3	1	3	3	3	3	3	3	3	3	3	3	3	3	3	3	3	3	3	3	3	3	3	4	4	4	4
1	18	3	2	1	3	3	2	3	3	3	3	4	4	4	3	2	4	2	4	4	3	4	3	2	2	4	3	3	3	4	4	4	4	4	4	4	3	4	3	4	2	2	1	4	3	3	5	4	4
2	19	1	4	3	4	3	3	3	3	3	3	3	3	3	3	3	3	3	3	3	3	3	3	3	3	3	3	3	3	3	3	3	3	3	3	3	3	3	3	3	3	3	3	3	3	4	4	4	4
1	19	2	2	2	2	2	2	2	2	2	2	2	2	2	2	2	2	2	2	2	2	2	2	2	2	2	2	2	2	2	2	2	2	2	2	2	2	2	2	2	2	2	2	2	2	4	4	4	4
2	20	3	3	3	3	3	3	3	3	3	3	3	3	3	3	3	3	3	3	3	3	3	3	3	3	3	3	3	4	4	4	4	4	4	4	4	4	4	4	4	4	4	4	4	4	5	5	5	5
1	19	2	4	4	4	4	4	4	4	4	4	4	4	4	4	4	4	4	4	4	4	4	4	4	4	4	4	4	4	4	4	4	4	4	4	4	4	4	4	4	4	4	4	4	4	5	5	5	5
1	19	1	4	4	4	4	4	4	4	4	4	4	4	4	4	4	4	4	4	4	4	4	4	4	4	4	4	4	4	4	4	4	4	4	4	4	4	4	4	4	4	4	4	4	4	6	6	6	6
1	20	2	4	4	4	4	4	4	4	4	4	4	4	4	4	4	4	4	4	4	4	4	4	4	4	4	4	4	4	4	4	4	4	4	4	4	4	4	4	4	4	4	4	4	4	6	6	6	6
1	20	2	4	4	4	4	4	4	4	4	4	4	4	4	4	4	4	4	4	4	4	4	4	4	4	4	4	4	4	4	4	4	4	4	4	4	4	4	4	4	4	4	4	4	4	5	5	5	5
1	20	3	3	3	3	3	3	3	3	3	3	3	3	3	3	3	3	3	3	3	3	3	3	3	3	3	3	3	3	3	3	3	3	3	3	3	3	3	3	3	3	3	3	3	3	4	4	4	4
1	20	1	3	4	4	4	3	3	3	3	3	4	4	4	4	4	3	3	3	4	4	4	4	3	4	4	3	3	4	4	4	4	4	4	4	4	4	3	4	3	4	3	3	3	3	6	6	6	6
1	20	2	1	1	1	1	1	1	1	1	2	2	1	2	2	1	2	1	2	2	3	3	3	2	2	2	2	2	3	3	3	4	2	3	4	2	3	3	4	2	4	2	4	2	4	5	4	5	3
1	20	3	1	2	1	4	2	3	4	2	2	4	4	2	3	2	4	3	2	2	2	4	3	3	2	4	2	2	2	2	2	4	4	4	2	4	4	4	2	2	2	2	2	2	2	5	6	4	4
1	20	2	3	3	3	3	3	3	3	3	4	4	4	3	2	3	3	3	4	4	4	4	4	2	3	4	2	3	4	4	2	3	4	4	3	3	4	3	2	2	2	3	3	3	3	7	7	7	7
1	20	1	5	5	5	5	5	5	5	5	5	5	5	5	5	5	5	5	5	5	5	5	3	3	3	5	3	5	5	5	5	5	5	5	5	5	5	5	5	5	5	2	2	2	5	5	6	6	6
1	22	3	4	2	2	3	3	3	4	5	4	4	4	4	2	2	5	1	1	1	2	3	2	1	1	3	3	3	3	3	3	3	3	3	3	3	3	3	3	3	3	3	3	3	3	4	4	4	4
1	19	2	3	2	2	4	4	3	2	4	4	4	4	4	2	2	3	2	5	5	4	5	5	4	3	5	5	3	3	3	3	3	5	5	5	5	5	5	5	5	3	2	2	4	4	7	7	7	7
1	20	1	4	4	4	4	4	4	4	4	4	4	4	4	3	3	3	3	4	4	2	4	4	2	2	4	2	2	4	4	4	4	4	4	4	4	4	4	2	2	3	4	2	4	3	6	6	6	6
1	20	2	3	2	2	4	3	3	4	4	4	4	4	4	3	2	2	1	4	4	4	3	2	3	4	4	3	4	3	3	3	3	3	4	4	3	4	4	3	2	2	2	2	2	2	5	5	6	5
1	20	3	2	2	2	3	2	2	4	4	4	4	4	4	3	3	4	2	3	4	4	4	4	2	3	4	3	4	3	4	3	3	4	3	3	3	3	3	3	3	3	3	3	3	3	5	5	5	4
1	20	3	1	1	1	1	1	1	1	1	1	1	1	1	1	1	5	1	1	1	1	1	1	1	1	1	1	1	1	1	1	1	1	1	2	1	1	1	1	1	1	1	1	1	1	1	5	5	5
1	19	1	3	2	2	3	2	2	3	3	2	4	4	4	3	2	3	2	2	2	2	3	3	3	3	3	2	2	3	2	3	4	3	2	4	3	3	3	2	4	3	4	2	3	3	6	3	5	5
1	19	3	3	2	4	4	3	2	3	5	5	5	5	5	1	1	5	1	3	5	1	5	3	3	1	4	1	1	5	5	1	5	5	5	5	5	5	5	1	5	1	1	1	5	1	7	7	7	7
1	19	2	2	2	2	4	1	4	3	3	3	4	4	4	3	2	2	1	4	2	3	4	4	4	3	4	4	3	3	4	4	3	4	4	4	4	4	4	4	4	4	2	3	2	2	4	5	5	6
1	21	3	4	2	4	3	3	2	4	4	4	4	4	4	4	4	3	4	4	4	4	4	4	2	2	4	3	2	4	4	3	4	4	3	3	3	4	4	4	2	3	2	2	4	4	5	5	5	5
1	20	3	4	3	2	4	2	3	4	5	5	5	5	5	2	2	2	3	3	4	4	4	4	4	4	4	4	4	4	4	3	4	4	4	5	5	5	4	3	3	2	2	1	4	4	6	6	6	7
1	20	3	3	3	2	4	2	4	4	4	5	4	5	4	3	2	2	2	4	4	3	4	4	4	3	4	3	2	4	4	3	4	5	4	4	4	4	4	4	4	3	2	1	4	3	6	6	7	7
1	19	1	3	3	4	4	4	4	3	4	4	4	4	3	4	3	3	2	4	4	4	4	4	3	4	4	4	3	4	4	4	4	4	4	4	4	4	4	4	4	4	4	4	4	4	5	6	6	6
1	19	3	3	2	4	4	3	3	3	5	5	4	4	4	4	3	3	2	4	4	3	4	4	2	3	4	4	2	4	4	3	3	4	4	4	4	4	4	3	4	3	4	2	4	4	5	6	6	6
1	19	2	2	2	2	2	2	3	4	4	5	4	5	3	2	2	2	2	4	3	2	4	4	3	2	4	2	2	3	3	3	4	4	3	2	3	4	3	4	4	2	3	2	4	3	5	5	6	6
1	20	1	4	3	3	4	4	3	5	3	3	5	5	5	5	3	3	5	2	4	4	4	2	1	4	5	3	5	3	4	3	3	5	4	4	4	5	5	3	3	3	3	4	1	4	7	7	7	7
1	19	2	2	3	2	4	3	3	3	3	4	4	4	4	3	2	3	2	3	3	3	3	3	3	3	3	3	3	3	3	3	3	3	3	3	3	3	3	3	3	3	3	3	3	3	4	4	4	4
1	20	1	3	3	3	3	2	2	4	4	4	3	4	4	2	2	3	3	3	4	3	4	4	3	3	4	3	3	3	4	4	3	4	4	4	4	4	4	4	4	3	3	2	3	3	5	5	6	5
1	20	3	2	3	3	4	4	3	4	5	3	4	4	3	3	3	3	3	2	4	4	3	4	4	4	3	4	5	4	4	3	3	4	4	4	3	3	4	2	3	3	4	1	4	4	5	5	5	5
1	20	3	2	3	3	4	4	3	4	5	3	4	4	3	3	4	3	3	2	4	4	3	4	4	4	3	4	5	4	4	3	3	4	4	4	3	3	4	2	3	3	4	1	4	3	5	5	6	6
1	20	3	4	2	4	4	4	3	4	4	3	4	5	4	3	2	3	2	2	3	2	4	3	2	2	3	2	2	3	4	3	2	4	4	4	4	4	4	2	4	4	2	2	2	3	3	6	3	4
2	19	3	5	3	4	5	5	5	3	5	5	5	5	5	5	3	5	3	5	5	5	5	5	5	5	5	5	5	5	5	5	5	5	5	5	5	5	5	5	5	5	5	5	5	5	7	7	7	7
1	19	2	3	2	2	3	3	4	3	4	4	4	4	4	3	2	2	2	4	4	2	3	4	3	2	4	3	2	4	3	3	3	3	4	4	3	4	4	2	2	2	2	2	2	2	4	4	4	5
1	20	3	4	4	4	4	4	4	4	4	4	4	4	5	3	3	5	4	3	3	3	3	4	4	2	4	4	4	4	4	4	4	3	4	4	4	4	4	4	4	4	4	4	4	4	5	5	5	5
2	18	3	2	4	4	4	4	4	4	4	4	4	4	4	4	4	4	4	4	4	4	4	4	4	4	4	4	4	4	4	4	4	4	4	4	4	4	4	4	4	4	4	4	4	4	6	6	6	6
1	20	3	3	3	4	4	4	3	3	5	5	5	5	5	3	3	3	3	5	2	5	3	2	2	2	2	2	2	2	2	2	2	2	2	2	2	4	4	2	2	2	2	2	2	2	6	6	6	6
2	18	2	3	3	3	3	3	3	3	3	3	3	3	3	3	3	3	3	3	3	3	3	3	3	3	3	3	3	3	3	3	3	3	3	3	3	3	3	3	3	3	3	3	3	3	4	4	4	4
1	18	2	2	2	2	4	2	4	2	4	2	4	4	2	4	5	4	3	4	4	4	4	4	4	4	4	4	5	4	4	4	4	4	5	4	2	4	4	2	4	4	4	2	2	4	6	6	7	7
2	20	2	3	3	3	3	3	3	3	3	3	3	3	3	3	3	3	3	3	3	3	3	3	3	3	3	3	3	3	3	3	3	3	3	3	3	3	3	3	3	3	3	3	3	3	4	4	4	4
1	21	2	5	5	5	5	5	5	5	5	5	5	5	5	5	5	5	5	5	5	5	5	5	5	5	5	5	5	5	5	5	5	5	5	5	5	5	5	5	5	5	5	5	5	5	7	7	7	7
1	19	2	4	4	4	4	4	4	4	4	4	4	4	4	4	4	4	4	4	4	4	4	4	4	4	4	4	4	4	4	4	4	4	4	4	4	4	4	4	4	4	4	4	4	4	6	6	6	6
2	20	3	5	5	5	5	5	5	5	5	5	5	5	5	5	5	5	5	5	5	5	5	5	5	5	5	5	5	5	5	5	5	5	5	5	5	5	5	5	5	5	5	5	5	5	7	7	7	7
2	20	3	3	3	3	3	2	4	4	4	4	4	5	5	3	2	4	2	4	4	4	4	4	4	3	3	4	4	3	2	4	3	4	3	4	2	3	3	4	4	4	3	2	4	3	5	5	5	6
2	19	3	3	2	4	3	4	4	4	4	4	4	4	4	4	3	2	3	4	3	4	3	4	3	3	4	3	3	3	3	4	3	4	3	3	4	4	3	2	3	4	2	2	2	3	5	4	5	5
2	18	2	2	2	2	2	2	2	4	2	4	4	4	4	4	4	3	2	2	2	2	2	2	2	2	2	2	2	2	2	2	2	2	2	2	2	2	2	2	2	2	2	2	2	2	4	4	5	5
2	19	3	5	5	5	5	5	5	5	5	5	5	5	5	5	5	5	5	5	5	5	5	5	5	5	5	5	5	5	5	5	5	5	5	5	5	5	5	5	5	5	5	5	5	5	7	7	7	7
2	20	3	2	2	1	2	2	2	3	3	4	3	2	2	1	2	3	2	4	4	4	3	4	2	3	3	2	2	3	2	2	2	4	4	3	3	4	3	2	2	2	2	2	2	2	5	4	6	6
1	21	3	2	2	3	4	3	4	4	5	5	5	5	5	4	3	3	4	3	4	3	4	3	4	3	4	4	3	4	3	3	2	4	3	2	3	5	2	3	3	3	3	4	2	2	5	3	4	5
1	20	3	4	4	4	4	4	4	4	4	4	4	4	4	4	4	4	4	4	4	4	4	4	4	4	4	4	4	4	4	4	4	4	4	4	4	4	4	4	4	4	4	4	4	4	6	6	6	6
1	20	1	1	2	4	4	2	2	3	4	3	3	3	3	4	3	3	3	4	4	1	4	3	3	1	4	3	2	3	3	3	3	3	4	2	2	1	2	4	1	1	1	1	2	2	4	6	7	7
1	20	2	3	3	4	4	4	4	4	4	4	4	4	4	4	4	4	4	4	4	4	4	4	4	4	4	4	4	4	4	4	4	4	4	4	4	4	4	4	4	4	4	4	3	4	5	6	6	6
1	20	1	3	4	4	4	2	4	4	4	4	4	4	4	4	4	4	4	4	4	4	4	4	4	4	4	4	4	4	4	4	4	4	4	4	4	4	4	4	4	4	4	4	4	4	6	6	6	6
1	18	2	4	2	4	4	4	2	3	4	4	3	3	4	3	3	3	4	4	3	4	4	4	4	3	3	4	3	4	3	4	3	4	3	4	3	4	3	4	3	4	3	4	4	3	6	4	5	6
1	19	2	4	4	4	4	4	4	4	4	4	4	4	4	4	4	3	4	4	4	4	4	4	4	4	4	4	4	4	4	3	4	4	4	4	4	4	4	3	4	3	3	3	4	4	7	7	7	7
1	19	1	2	2	2	3	3	4	4	5	5	5	5	5	3	3	2	3	3	4	5	4	3	3	5	3	3	5	4	4	3	3	4	4	4	4	5	5	3	4	2	3	1	2	3	5	6	6	6
2	21	1	1	1	1	1	1	1	1	1	1	1	1	1	1	1	5	1	1	2	1	1	1	1	1	1	1	1	1	1	2	1	1	1	1	1	1	1	1	1	1	1	1	1	1	1	1	1	1
1	22	3	4	2	4	2	2	2	2	4	4	4	4	4	4	3	3	2	3	4	2	3	4	2	3	4	2	2	2	2	2	2	2	2	2	3	3	3	2	2	3	2	2	4	2	3	5	3	5
2	20	3	2	2	2	2	2	2	2	2	2	4	4	2	2	2	3	2	4	4	2	4	4	2	2	4	4	2	4	4	4	4	4	4	4	4	4	4	4	4	2	2	2	2	2	6	6	6	6
1	18	3	3	3	3	3	3	3	3	3	3	3	3	3	3	3	3	3	3	3	3	3	3	3	3	3	3	3	3	3	3	3	3	3	3	3	3	3	3	3	3	3	3	3	3	5	5	5	5
2	20	2	4	4	3	1	4	2	3	5	1	5	4	5	3	4	4	2	5	1	4	2	4	3	2	4	2	4	2	4	4	2	4	4	4	2	3	3	4	1	4	2	4	3	4	4	4	4	4
2	18	2	5	5	5	5	5	5	5	5	5	5	5	5	5	5	5	5	5	5	5	5	5	5	5	5	5	4	4	3	5	4	4	3	4	5	5	4	3	4	5	4	3	5	4	7	7	7	6
2	20	3	3	4	4	4	3	3	3	3	3	4	4	4	4	3	3	3	4	4	4	4	4	4	4	4	4	3	4	4	4	4	4	4	4	4	4	4	3	4	3	3	3	3	3	4	4	4	4
2	18	1	5	5	5	5	5	5	5	5	5	5	5	5	5	5	5	5	5	5	5	5	5	5	5	5	5	5	5	5	5	5	5	5	5	5	5	5	5	5	5	5	5	5	5	7	7	7	7
2	19	1	4	4	4	5	4	4	4	4	4	5	4	5	4	4	5	4	4	4	4	4	4	4	4	5	4	4	4	4	4	4	4	4	4	5	4	4	4	4	4	4	2	5	4	6	6	6	6
2	20	3	1	1	1	1	1	1	1	1	1	1	1	1	1	1	5	1	1	1	1	1	1	1	1	1	1	1	1	1	1	1	1	1	1	1	1	1	1	1	1	1	1	1	1	1	1	1	1
1	20	2	4	4	4	4	4	4	4	4	4	4	4	4	4	4	4	4	4	4	4	4	3	3	4	4	4	4	4	4	4	4	4	4	4	4	4	4	3	4	4	4	3	3	4	4	4	4	4
2	19	3	3	3	3	3	4	3	4	4	4	4	4	4	2	3	4	2	4	3	1	1	3	3	3	3	3	3	3	3	3	3	3	3	3	3	3	3	3	3	3	3	3	3	3	4	4	4	4
2	22	3	4	4	4	4	4	4	4	4	4	4	4	4	4	4	4	4	4	4	4	4	4	4	4	4	4	4	4	4	4	4	4	4	4	4	4	4	4	4	4	4	4	4	4	7	7	7	7
1	20	1	5	5	5	5	5	5	5	5	5	5	5	5	5	5	5	5	5	5	5	5	5	5	5	5	5	5	5	5	5	5	5	5	5	5	5	5	5	5	5	5	5	5	5	7	7	7	7
2	19	3	4	4	4	4	4	4	4	4	4	4	4	4	4	4	4	4	4	4	4	4	4	4	4	4	4	4	4	4	4	4	4	4	4	4	4	4	4	4	4	4	4	4	4	6	6	6	6
1	19	2	2	2	3	4	2	4	4	4	4	4	4	4	4	4	2	4	3	4	4	4	4	4	4	4	4	4	4	4	4	4	4	4	4	4	4	4	4	4	4	4	2	4	4	6	6	6	6
2	20	3	5	5	5	5	5	5	5	5	5	5	5	5	5	5	5	5	5	5	5	5	5	5	5	5	5	5	5	5	5	5	5	5	5	5	5	5	5	5	5	5	3	5	5	7	7	7	7
2	20	2	5	5	5	5	5	5	5	5	5	5	5	5	5	5	5	5	5	5	5	5	5	5	5	5	5	5	5	5	5	5	5	5	5	5	5	5	5	5	5	5	5	5	5	7	7	7	7
1	20	2	5	5	5	5	5	5	5	5	5	5	5	5	2	2	4	2	3	3	1	1	3	3	3	3	3	1	3	3	4	4	4	4	4	4	4	4	2	4	4	2	1	4	3	5	5	7	6
1	21	2	5	5	5	5	5	5	5	5	5	5	5	5	5	5	5	5	5	5	5	5	5	5	5	5	5	5	5	5	5	5	5	5	5	5	5	5	5	5	5	5	5	5	5	7	7	7	7
2	20	1	5	5	5	5	5	5	5	5	5	5	5	5	5	5	5	5	5	5	5	5	5	5	5	5	5	5	5	5	5	5	5	5	5	5	5	5	5	5	5	5	5	5	5	7	7	7	7
2	2	2	4	5	5	5	5	5	5	5	5	5	4	4	5	5	5	5	5	5	5	5	5	5	5	5	5	5	5	5	5	5	5	5	5	5	5	5	5	5	3	5	5	5	5	6	6	6	6
1	21	3	5	5	5	5	5	5	5	5	5	5	5	5	5	5	5	5	5	5	5	5	5	5	5	5	5	5	5	5	5	5	5	5	5	5	5	5	5	5	5	5	5	5	5	7	7	7	7
2	20	2	5	5	5	5	5	5	5	5	5	5	5	5	5	4	3	4	5	5	5	5	5	5	5	5	5	5	5	5	5	5	5	5	5	5	5	5	5	5	5	5	2	4	5	7	7	7	7
2	19	2	5	5	5	5	5	5	5	5	5	5	5	5	4	5	5	5	5	5	5	5	5	5	5	5	5	5	5	5	5	5	5	5	5	5	5	5	5	5	5	5	5	5	5	7	7	7	7
2	19	3	5	5	5	5	5	5	5	5	5	5	5	5	5	3	5	1	5	5	5	5	5	5	5	5	5	5	5	5	5	5	5	5	5	5	5	5	5	5	5	5	5	5	5	7	7	7	7
1	19	2	2	3	4	4	3	3	4	4	4	4	4	4	4	4	3	3	4	4	3	4	4	3	3	4	3	3	3	4	4	4	4	4	4	4	4	4	3	3	4	3	2	2	4	6	6	6	6
2	19	2	5	5	5	5	5	5	5	5	5	5	5	5	5	5	5	5	4	4	5	5	4	3	4	5	5	4	5	5	5	5	5	5	5	5	5	5	5	5	5	5	5	5	5	6	6	6	6
1	19	1	4	4	4	4	4	4	4	4	4	4	4	4	4	4	4	4	4	4	4	4	4	4	4	4	4	4	4	4	4	4	4	4	4	4	4	4	4	4	4	4	4	4	4	5	6	6	7
1	19	1	1	2	2	2	3	3	4	4	4	4	4	4	4	4	4	4	4	4	4	4	4	4	4	4	4	4	4	4	4	4	4	4	4	4	4	4	4	4	4	4	4	4	4	6	6	6	6
1	19	3	3	3	3	3	3	3	3	3	3	3	3	3	3	2	2	3	5	4	3	4	4	3	3	3	3	3	3	3	3	3	4	4	4	4	4	4	4	4	3	3	3	3	3	4	4	4	4
1	19	1	4	4	4	4	4	4	4	4	4	4	4	4	4	4	4	4	4	4	4	4	4	4	4	4	4	4	4	4	4	4	4	4	4	4	4	4	4	4	4	4	4	4	4	7	7	7	7
1	18	3	4	4	4	4	4	4	3	4	4	4	4	4	4	4	4	4	4	4	4	4	4	4	4	4	4	4	3	4	3	4	4	3	4	4	4	4	3	4	4	3	5	4	4	4	4	4	4
1	19	1	4	3	3	3	2	2	3	4	4	4	4	4	4	4	4	4	4	4	4	4	4	4	4	4	4	4	4	4	4	4	4	4	4	4	4	4	2	4	4	4	4	4	3	5	5	4	4
1	19	1	2	4	2	4	4	4	3	3	4	4	4	2	3	2	2	2	4	4	4	4	4	4	3	4	3	2	4	4	4	4	4	4	4	4	4	4	4	4	4	2	2	2	4	6	6	6	6
1	19	1	4	4	5	5	5	5	5	5	5	5	5	5	5	5	2	3	2	5	3	5	5	2	5	5	3	2	3	5	5	3	5	5	5	5	2	5	5	2	5	5	1	5	5	7	7	7	7
1	20	1	2	2	2	2	2	2	3	3	3	3	3	3	2	2	4	1	2	2	2	2	3	3	3	3	3	3	2	2	2	2	2	2	2	2	2	2	2	2	2	2	2	2	2	6	6	6	6
1	18	2	4	4	4	5	4	4	4	4	4	5	5	5	4	5	2	4	4	4	4	4	5	2	2	4	2	2	4	4	3	4	4	4	4	4	4	4	4	4	4	4	4	4	4	4	6	5	6
1	20	3	5	5	5	5	5	5	5	5	5	5	5	5	5	5	5	5	5	5	5	5	5	5	5	5	5	5	4	4	5	5	5	5	5	5	5	5	5	5	5	5	5	5	5	4	7	7	3
1	19	3	3	1	1	3	2	2	4	4	3	3	4	4	3	3	3	3	3	2	4	3	3	4	3	3	2	3	3	3	2	2	4	3	3	3	3	3	2	4	2	3	1	3	3	5	5	5	5
1	19	3	4	4	4	4	4	4	4	4	4	4	4	4	4	4	4	4	4	4	4	4	4	4	4	4	4	4	4	4	4	4	4	4	4	4	2	3	3	3	3	4	2	2	2	4	4	1	1
1	18	1	2	2	2	3	2	3	3	3	3	3	3	3	3	2	3	2	4	4	4	4	4	4	4	4	4	3	3	4	4	4	4	4	4	4	4	4	4	3	3	4	3	4	3	4	4	4	5
1	18	3	4	3	3	4	3	4	4	4	4	4	4	4	4	3	2	3	2	3	2	3	4	2	3	4	4	4	3	4	4	4	4	4	4	4	3	4	2	4	3	2	2	4	4	5	5	5	5
1	19	1	4	5	3	3	5	5	5	4	4	4	4	5	4	4	5	4	4	4	5	4	4	5	5	5	5	5	5	5	4	5	4	3	4	4	4	4	3	4	5	5	5	3	5	6	5	7	7
1	19	3	3	2	4	4	3	3	4	4	4	4	4	4	4	4	2	3	2	4	4	4	4	4	4	4	4	3	4	4	3	4	4	2	4	4	3	4	4	2	2	4	1	4	2	6	7	6	6
1	19	1	3	3	3	3	3	3	3	4	2	5	4	5	4	4	3	3	4	4	4	4	4	4	3	3	2	3	4	4	5	4	4	4	4	4	4	4	4	4	4	4	4	4	4	6	6	6	6
1	18	1	5	3	4	4	4	3	4	4	4	4	4	4	4	4	4	5	5	5	5	5	5	5	5	5	5	5	5	5	5	4	5	4	5	5	5	4	4	3	4	4	5	4	5	6	6	7	7
1	20	2	2	2	2	3	2	4	4	4	3	4	4	3	2	3	3	2	3	4	4	4	4	3	4	4	2	2	4	4	2	3	4	4	4	4	3	3	4	2	2	2	3	2	3	5	5	4	3
1	18	2	4	4	4	4	4	4	4	4	4	4	4	4	4	4	4	4	4	4	4	4	4	4	4	4	4	4	4	4	4	4	4	4	4	4	4	4	4	4	4	4	4	4	4	6	6	6	6
1	18	3	5	5	5	5	5	5	5	5	5	5	5	5	5	5	5	5	5	5	5	5	5	5	5	5	5	5	5	5	5	5	5	5	5	5	5	5	5	5	5	5	5	5	5	7	7	7	7
1	19	1	3	2	3	3	3	3	3	3	3	3	3	3	3	3	3	3	4	4	3	4	4	3	3	4	3	3	3	4	3	3	4	4	3	4	3	4	4	3	3	3	3	3	3	5	5	5	5
1	20	1	2	4	4	4	2	2	4	4	4	4	4	4	4	4	2	3	2	4	2	4	4	4	4	4	4	2	4	4	4	4	4	4	4	4	4	4	4	4	4	4	4	4	4	6	6	6	6
1	18	2	3	2	4	4	4	4	3	3	3	4	4	4	4	4	4	4	2	3	2	2	4	2	2	2	2	2	4	4	4	4	4	3	4	4	2	4	2	4	4	2	2	2	3	6	6	6	6
1	19	1	4	3	2	4	4	3	5	4	5	5	5	5	3	3	3	2	4	4	1	5	4	4	4	4	4	2	4	5	5	5	5	5	5	4	4	4	4	4	4	3	1	5	4	6	6	3	4
1	19	3	4	4	4	4	4	4	4	4	4	4	4	4	4	4	4	4	4	4	4	4	4	4	4	4	4	4	4	4	4	4	4	4	4	4	4	4	4	4	4	4	4	4	4	4	4	4	5
1	19	2	4	4	2	2	4	4	3	4	4	4	5	4	3	1	2	1	2	2	3	4	4	3	4	4	2	2	4	4	2	4	4	4	4	2	4	3	3	5	2	2	2	4	4	5	5	5	5
1	19	3	1	1	1	1	1	1	1	3	4	3	2	1	1	2	5	1	1	1	1	1	3	2	1	1	1	1	1	1	1	1	1	1	1	3	2	3	3	1	1	1	1	1	1	3	5	2	2
1	19	3	5	5	4	5	5	5	5	5	5	5	5	5	5	3	5	4	4	2	3	5	4	1	4	5	5	2	5	5	5	5	5	5	5	4	4	5	5	4	5	5	1	4	5	7	7	5	6
1	19	3	4	3	4	4	4	4	4	4	4	4	4	4	4	4	4	4	4	4	4	4	3	3	2	4	3	2	4	4	4	4	4	4	4	4	4	4	4	4	4	4	4	4	4	6	6	6	6
1	19	3	3	2	3	4	2	2	3	5	4	4	4	4	3	3	4	3	2	2	2	4	3	4	2	4	4	4	4	4	4	4	4	4	4	4	4	4	4	4	2	4	2	4	3	5	6	5	6
1	19	1	4	3	4	3	4	3	4	4	4	4	4	4	4	2	4	4	3	4	3	4	3	4	4	4	4	3	4	3	4	4	3	4	3	3	4	4	3	4	4	4	3	4	3	4	4	5	4
1	18	1	3	3	3	3	3	3	4	4	3	4	4	3	3	2	3	2	2	2	3	4	2	3	2	3	2	3	3	4	3	3	3	3	3	3	4	4	3	4	3	2	1	3	2	4	5	5	5
1	20	2	2	2	1	2	2	3	4	4	4	4	4	4	2	2	3	2	2	4	4	4	4	4	3	4	2	2	3	3	2	4	4	4	4	4	4	4	3	3	2	2	2	2	2	7	7	7	7
1	18	1	4	3	4	4	3	4	3	3	2	3	4	4	3	2	4	2	2	2	4	2	3	3	4	3	2	2	2	4	4	4	4	5	4	5	5	5	4	5	4	5	1	2	4	3	2	4	4
1	21	1	3	3	3	3	3	4	4	4	3	4	4	4	3	2	3	2	2	3	3	3	3	4	3	3	4	4	3	4	3	2	4	4	4	4	3	4	3	4	3	4	1	4	3	6	6	6	6
1	21	1	4	3	3	3	3	3	3	3	3	3	4	3	2	2	3	1	2	3	3	3	2	2	3	3	2	2	3	4	3	4	4	4	4	3	3	4	3	3	2	2	1	3	4	3	5	2	1
1	19	1	3	2	3	2	3	3	3	4	4	3	4	4	3	3	2	2	2	4	3	4	4	3	4	4	3	2	3	3	3	3	4	4	3	4	4	4	4	4	3	3	3	3	4	6	6	6	5
2	19	2	4	5	4	4	4	5	1	4	5	5	5	5	4	5	5	5	5	1	5	5	5	5	5	5	5	5	5	5	5	5	5	5	5	5	5	5	5	5	5	5	5	5	5	7	7	7	7
1	19	3	4	3	3	4	4	3	4	3	3	4	4	4	3	2	2	4	4	4	4	4	4	3	4	4	3	2	3	4	5	4	5	4	5	4	4	4	4	3	5	4	1	4	3	4	4	4	4
1	21	1	3	3	3	4	2	2	2	2	4	4	2	1	2	2	4	2	2	4	1	4	4	4	2	3	3	2	2	4	1	4	4	4	4	4	4	3	1	2	2	1	1	1	4	5	5	1	1
1	19	2	1	2	2	3	2	2	3	5	5	4	4	4	2	1	3	1	1	1	2	4	3	3	2	3	2	3	2	4	2	3	4	3	3	3	4	4	2	2	2	3	1	4	3	4	5	4	5
1	18	2	4	4	4	4	4	4	4	4	4	4	4	4	4	4	4	4	4	4	4	4	4	4	4	4	4	4	4	4	4	4	4	4	4	4	4	4	4	4	4	4	4	4	5	6	6	6	6
1	20	3	3	3	3	3	4	3	4	4	4	4	4	4	4	4	4	4	4	4	4	4	3	2	2	3	4	2	3	3	3	3	4	4	4	4	4	4	3	3	3	2	2	4	2	5	5	5	4
1	19	1	3	3	4	4	3	4	3	3	4	4	4	4	3	1	2	1	3	3	4	4	3	4	4	4	3	4	3	4	3	4	4	4	3	3	4	4	2	3	3	4	4	4	4	7	6	6	6
1	19	2	4	3	3	4	3	3	4	4	4	4	4	4	4	4	3	4	3	3	3	4	3	3	3	4	3	2	3	4	4	4	4	4	4	4	4	4	3	4	3	2	2	2	3	4	5	4	4
1	19	2	1	3	1	2	1	1	1	1	1	4	5	1	1	2	5	1	4	4	3	3	4	3	4	2	2	2	2	4	2	3	4	4	4	3	4	4	2	3	2	2	2	4	2	3	3	6	3
1	19	2	3	2	4	3	2	3	3	4	4	4	4	4	5	5	3	3	3	4	4	4	4	4	4	4	2	1	3	3	4	3	4	4	4	4	5	5	2	2	3	2	2	2	4	5	6	7	7
1	19	1	2	2	3	3	2	3	4	4	5	4	4	4	4	4	3	3	4	3	2	4	3	3	2	4	4	2	4	4	3	4	4	4	4	3	4	2	2	2	2	3	3	4	3	7	6	6	7
1	19	1	2	3	3	3	2	2	3	4	3	3	4	3	2	4	3	3	2	2	4	4	3	3	4	4	2	4	4	3	3	4	4	4	3	3	4	3	2	2	2	2	2	2	3	5	6	5	5
1	19	1	4	4	4	4	4	4	4	4	4	4	4	4	4	4	4	4	4	4	4	4	4	4	4	4	4	4	4	4	4	4	4	4	4	4	4	4	4	4	4	4	4	4	4	5	4	6	6
1	19	1	4	3	2	4	4	4	5	5	3	4	5	4	4	4	5	5	4	2	1	4	3	2	2	4	2	2	5	5	5	4	5	5	5	4	3	4	3	4	5	2	1	4	4	4	3	5	2
1	19	2	4	4	4	4	3	3	4	4	4	4	4	4	4	4	3	3	4	4	3	4	4	3	3	4	3	3	3	3	3	3	4	4	4	4	4	4	4	4	4	4	4	4	4	5	6	5	6
1	18	1	1	1	1	1	1	3	4	4	2	4	4	4	1	3	4	2	4	4	4	4	4	2	4	4	2	2	3	4	2	4	4	4	4	2	4	3	2	2	2	2	2	2	3	6	6	6	6
1	20	1	3	4	4	4	3	4	4	4	4	4	4	4	4	4	4	4	4	4	4	4	4	3	4	4	2	2	4	4	4	4	4	4	4	4	4	4	4	4	4	4	4	4	4	5	7	7	7
1	19	2	3	3	4	4	3	3	5	5	5	5	5	5	5	5	3	3	2	2	2	4	4	4	3	4	3	3	4	3	3	3	3	4	4	4	5	5	3	3	3	3	2	4	2	4	5	5	5
1	19	2	3	4	3	4	4	3	4	3	3	4	4	4	4	3	2	4	4	4	2	4	4	4	4	4	4	2	4	4	3	4	4	4	4	3	4	3	4	3	3	4	4	4	4	4	6	6	5
2	20	3	4	3	3	4	3	4	3	4	4	3	4	3	2	2	3	2	3	3	2	4	3	3	2	4	3	3	3	3	3	3	3	4	3	3	4	3	2	3	3	3	2	3	3	5	5	5	5
1	19	3	4	4	4	4	4	4	4	4	4	4	4	4	4	4	4	4	4	4	4	4	4	4	4	4	4	4	4	4	4	4	4	4	4	4	4	4	4	4	4	4	4	4	4	6	6	6	6
1	18	2	5	5	5	5	5	5	5	5	5	5	5	5	5	5	5	5	5	5	5	5	5	5	5	5	5	5	5	5	5	5	5	5	5	5	5	5	5	5	5	5	5	5	5	7	7	7	7
1	19	3	3	3	3	3	4	3	4	4	4	4	4	4	2	2	3	2	2	2	2	4	3	2	2	4	4	2	3	3	3	3	3	3	3	4	4	3	3	4	3	3	2	4	2	4	4	4	4
1	19	1	3	3	2	4	3	4	3	4	4	3	4	3	3	2	3	2	2	4	2	4	3	2	2	4	3	2	3	4	3	4	4	4	3	2	3	3	2	4	3	2	2	3	4	4	6	6	6
1	19	3	3	2	2	4	4	3	4	5	4	5	5	4	3	2	4	2	2	4	2	4	4	3	2	4	3	1	3	4	2	4	4	4	4	4	5	4	4	3	2	4	1	4	3	6	7	6	5
1	19	2	4	4	4	4	4	5	5	5	3	5	5	5	5	3	2	4	4	5	4	5	4	4	5	5	4	3	4	4	4	4	4	4	4	4	4	4	4	4	3	3	2	4	4	5	6	6	4
1	19	1	5	3	4	4	4	4	4	4	4	4	4	4	3	3	2	2	3	4	3	4	4	4	3	4	4	3	4	4	4	4	4	4	4	4	4	4	4	4	4	3	3	4	4	5	5	5	5
1	18	2	1	1	1	1	1	1	1	1	1	1	1	1	1	1	5	1	2	1	1	4	3	2	1	4	1	1	1	1	1	1	1	3	1	1	1	1	1	1	1	1	1	1	1	6	6	6	6
2	20	1	5	4	4	3	4	5	4	4	4	5	5	5	5	4	4	5	5	4	3	4	5	4	5	5	5	5	5	5	5	5	4	5	4	5	5	4	5	4	4	4	5	5	5	6	6	6	7
1	19	3	4	3	4	4	4	4	4	4	4	4	4	4	4	4	4	4	1	4	4	4	4	1	4	4	1	1	4	4	4	4	4	2	2	2	4	2	4	1	1	4	1	1	4	5	5	5	3
1	20	3	3	3	3	4	3	4	4	3	4	4	4	4	3	2	3	2	2	2	4	4	4	3	3	4	4	3	4	4	3	4	4	4	4	4	4	4	4	4	3	2	2	2	2	5	5	5	5
1	19	1	2	2	3	4	2	4	4	4	4	4	4	4	2	3	2	2	2	4	2	2	4	2	2	4	2	2	4	4	2	4	4	4	4	4	4	4	4	4	2	2	2	2	4	5	6	6	6
2	19	1	3	3	3	4	4	4	4	4	4	4	4	4	3	3	2	3	3	3	3	4	4	4	3	4	3	3	3	4	4	4	4	4	3	4	4	4	3	4	4	3	3	3	4	5	4	6	6
2	21	3	5	5	5	5	5	5	5	5	5	5	5	5	5	5	5	5	5	5	5	5	5	5	5	5	5	5	5	5	5	5	5	5	5	5	5	5	5	5	5	5	5	5	5	7	7	7	7
1	20	1	4	4	4	4	4	4	4	4	4	4	4	4	3	2	2	2	4	4	4	4	4	3	4	4	4	3	4	4	4	4	4	4	4	4	4	4	4	4	4	4	4	4	4	6	6	6	6
1	19	1	4	3	4	4	5	4	5	3	3	5	5	5	5	3	5	3	3	4	3	5	4	3	3	5	3	3	5	5	5	5	5	5	5	5	4	5	3	5	5	4	2	3	4	4	5	4	5
1	19	2	3	2	4	5	3	4	4	4	4	4	4	4	3	2	2	1	2	2	2	5	4	3	4	5	3	2	5	5	3	3	4	3	4	4	4	4	4	2	2	2	2	4	4	5	6	4	3
1	19	2	4	4	4	4	4	4	4	4	4	4	4	4	4	4	4	4	4	4	4	4	4	4	4	4	4	4	4	4	4	4	4	4	4	4	4	4	4	4	4	4	4	4	4	5	5	5	5
1	18	2	3	2	2	2	2	2	3	3	3	4	4	4	4	2	4	2	2	4	2	2	2	3	2	3	1	1	2	2	2	4	4	4	4	2	4	4	2	4	2	2	2	2	2	5	5	5	5
1	18	2	4	4	3	3	4	4	3	2	5	5	5	5	4	4	2	3	4	4	2	4	4	2	2	4	2	2	4	4	4	4	4	4	4	4	4	4	4	4	2	2	2	4	4	5	5	5	6
1	19	3	3	2	5	5	2	5	3	5	5	5	5	5	5	2	4	3	1	2	1	2	4	1	1	5	5	1	3	5	2	5	5	2	2	5	5	5	2	2	3	5	2	5	2	5	3	1	1
1	20	2	4	5	5	5	3	4	4	4	2	4	4	4	4	5	2	4	3	3	1	4	3	3	1	3	2	1	5	5	3	4	5	5	5	5	5	5	5	4	2	2	1	2	4	4	3	5	5
1	19	2	4	4	4	4	4	4	4	4	4	4	4	4	4	4	4	4	4	3	3	4	4	3	4	4	3	3	3	4	3	4	3	3	3	4	3	4	3	3	3	4	3	4	3	5	5	5	6
1	19	2	4	4	4	4	4	4	4	4	4	4	4	4	4	4	4	4	4	4	4	4	4	4	4	4	4	4	4	4	4	4	4	4	4	4	4	4	4	4	4	4	4	4	4	5	5	5	5
1	20	2	4	3	4	4	4	4	3	4	4	4	4	4	4	4	2	4	4	4	3	4	4	4	4	4	4	4	4	4	4	3	4	4	4	4	4	4	4	4	3	4	3	3	4	6	6	6	6
2	18	1	3	4	4	4	4	4	4	4	4	4	4	4	2	4	2	2	3	4	4	4	4	4	4	4	4	4	4	4	4	4	4	4	4	4	4	4	4	4	3	4	4	4	4	6	6	6	6
1	18	2	5	5	5	5	5	5	5	5	5	5	5	5	5	5	5	5	5	5	5	5	5	5	5	5	5	5	5	5	5	5	5	5	5	5	5	5	5	5	5	5	5	5	5	7	7	7	7
2	19	1	1	1	1	1	1	1	1	1	4	4	4	4	4	4	4	4	2	3	4	4	4	4	4	4	4	4	4	3	3	3	3	3	4	3	4	4	4	3	4	5	4	3	4	5	5	5	5
1	18	2	4	3	3	4	3	3	3	3	4	4	4	4	3	4	3	3	2	3	2	3	3	3	3	3	3	3	3	4	3	3	3	3	3	3	3	3	3	3	3	3	3	3	3	4	5	5	5
1	20	2	3	1	2	3	1	4	4	3	1	4	4	3	1	1	4	1	1	2	1	1	5	3	1	1	1	1	1	4	4	1	4	4	5	4	4	4	4	4	4	1	1	4	4	4	5	1	4
2	18	1	5	5	5	5	3	5	5	5	5	5	5	5	5	5	5	5	5	5	5	5	5	5	5	5	5	5	5	5	5	5	5	5	5	5	5	5	5	5	5	5	5	5	5	7	7	7	7
2	20	2	3	3	3	2	3	3	3	3	3	3	3	3	4	4	4	4	4	4	4	4	4	4	4	4	4	4	4	4	4	4	4	4	4	4	4	4	4	4	4	4	4	4	4	7	7	6	7
2	20	2	5	5	5	5	5	5	5	5	5	5	5	5	5	5	5	5	5	5	5	5	5	5	5	5	5	5	5	5	5	5	5	5	5	5	5	5	5	5	5	5	5	5	5	7	7	7	7
2	19	2	5	5	5	5	5	5	5	5	5	5	5	5	5	5	5	5	5	5	5	5	5	5	5	5	5	5	5	5	5	5	5	5	5	5	5	5	5	5	5	5	5	5	5	7	7	7	7
2	18	3	3	2	2	2	2	2	3	4	2	3	3	2	3	3	2	3	2	3	2	3	3	2	3	2	3	3	3	3	2	3	2	3	2	3	2	3	3	3	2	3	2	2	3	3	4	3	4
2	18	2	3	2	2	2	2	2	2	4	4	4	4	4	2	3	3	2	2	1	2	2	5	2	2	2	2	2	2	2	2	2	2	2	2	2	2	2	2	2	2	2	2	2	2	7	7	7	7
2	20	1	3	3	3	4	3	3	2	3	3	4	4	4	2	2	3	2	4	4	5	4	5	5	5	4	4	4	3	3	5	4	4	4	4	4	4	4	3	4	2	4	4	4	2	7	7	7	7
1	19	1	4	4	4	5	4	5	4	4	5	4	5	5	4	3	2	2	4	4	4	5	4	5	4	5	4	2	4	5	5	5	5	5	4	4	4	5	5	4	4	2	1	4	5	6	7	5	6
2	19	3	3	3	4	4	3	4	4	4	4	4	4	4	4	4	3	4	4	4	4	4	4	4	4	4	4	4	4	4	4	4	4	4	4	4	4	4	4	4	4	2	2	3	3	5	5	5	5
2	19	3	2	2	2	2	2	2	2	2	2	2	2	2	2	2	2	2	2	2	2	2	2	2	2	2	2	2	2	2	2	2	2	2	2	2	2	2	2	2	2	2	2	2	2	3	3	3	3
1	20	1	5	5	5	5	5	5	5	5	5	5	5	5	5	5	5	5	5	5	5	5	5	3	3	5	5	5	5	5	5	5	5	5	5	5	5	5	5	5	5	5	5	5	5	7	7	7	7
2	19	2	4	4	4	4	4	4	4	4	4	4	4	4	4	4	4	4	4	4	4	4	4	4	4	4	4	4	4	4	4	4	4	4	4	4	4	4	4	4	4	4	4	4	4	6	6	6	6
2	21	2	4	5	4	3	3	4	4	3	5	5	4	4	2	2	3	4	4	3	4	3	4	3	3	4	4	4	4	3	4	4	4	4	4	4	4	3	3	4	4	3	3	3	3	5	4	5	5
2	21	2	4	4	4	4	4	4	4	4	4	4	4	4	4	4	4	4	4	4	4	4	4	4	4	4	4	4	4	4	4	4	4	4	4	4	4	4	4	4	4	4	4	4	4	6	6	6	6
1	19	2	4	4	4	4	4	4	4	4	4	4	4	4	4	4	4	4	4	4	4	4	4	4	4	4	4	4	4	4	4	4	4	4	4	4	4	4	4	4	4	4	4	4	4	6	6	6	6
2	21	3	4	4	4	4	4	4	4	4	4	4	4	4	4	4	4	4	4	4	4	4	4	4	4	4	4	4	4	4	4	4	4	4	4	4	4	3	4	4	3	4	4	4	3	5	5	6	5
1	20	2	5	5	5	5	5	5	5	5	5	5	5	5	5	2	3	2	3	2	3	2	3	2	3	2	3	2	3	2	3	2	3	3	2	3	2	3	2	3	2	3	2	3	2	4	3	4	3
2	20	2	1	2	4	1	2	1	4	2	4	4	4	3	3	3	3	3	3	3	3	3	1	1	1	1	1	1	1	1	1	1	1	1	1	1	1	1	1	1	1	1	1	1	1	5	2	3	3
1	20	3	4	3	3	4	4	4	4	4	5	5	4	5	5	4	2	3	5	5	4	4	4	4	4	4	4	3	4	4	4	4	4	4	4	4	4	4	4	4	3	3	1	3	4	5	6	6	6
2	20	2	3	3	1	3	3	3	3	3	4	4	4	3	2	1	3	1	4	4	4	4	4	1	1	4	4	2	3	3	3	3	3	3	3	3	3	3	3	3	3	3	3	3	3	4	4	4	4
1	18	1	5	5	3	5	5	5	3	3	2	5	5	5	5	2	5	1	5	5	2	5	5	5	2	5	5	1	5	5	5	5	5	5	5	5	5	5	4	5	5	5	1	1	5	4	4	6	6
2	20	3	4	4	4	4	4	4	4	4	4	4	4	4	4	4	4	4	4	4	4	4	4	4	4	4	4	4	4	4	4	4	4	4	4	4	4	4	4	4	4	4	4	4	4	5	5	6	5
2	17	3	3	2	4	4	3	4	4	4	4	4	4	4	4	2	4	2	4	4	4	4	3	2	4	4	3	3	4	4	3	3	4	4	4	4	5	5	5	5	4	4	2	4	3	6	6	5	5
1	19	3	3	2	2	3	2	3	3	4	4	4	3	3	3	3	3	2	3	4	3	4	4	2	2	3	2	2	3	3	2	3	3	3	3	3	3	3	2	2	2	2	2	2	2	4	5	5	5
2	19	2	4	4	4	4	4	4	4	4	4	4	4	4	4	4	4	4	4	4	4	5	4	4	4	4	4	4	4	4	4	4	4	4	4	4	4	4	4	4	4	4	4	4	4	6	6	6	5
1	19	3	2	2	3	4	3	2	4	5	4	5	5	5	3	2	4	3	4	5	4	4	5	3	3	2	1	2	4	2	2	4	5	3	4	4	5	5	4	5	2	1	1	4	2	7	7	7	7
1	21	3	4	4	4	4	4	4	4	4	4	4	4	4	4	3	4	3	5	5	4	5	5	2	3	5	5	2	5	4	3	5	5	5	5	5	5	5	5	3	3	4	1	4	4	7	7	7	7
2	19	3	3	3	3	3	3	3	3	3	3	3	3	3	3	3	3	3	3	3	3	3	3	3	3	3	3	3	3	3	3	3	3	3	3	3	3	3	3	3	3	3	3	3	3	4	4	4	4
2	21	2	2	2	3	3	2	3	3	3	4	4	4	4	3	2	3	2	3	3	3	3	4	3	3	3	3	3	4	4	3	4	4	4	4	4	4	4	4	4	2	2	2	2	2	5	5	5	6
2	20	3	4	4	4	4	4	4	4	4	4	4	4	4	4	4	4	4	4	4	4	4	4	4	4	4	4	4	4	4	4	4	4	4	4	4	4	4	4	4	4	4	4	4	4	5	5	5	5
2	21	3	3	3	3	4	4	3	4	4	4	4	5	5	3	3	2	3	2	3	2	5	3	2	2	4	3	2	4	4	3	4	5	5	5	3	3	4	2	5	4	4	2	5	4	5	6	6	6
2	20	3	2	1	2	2	2	1	4	4	4	4	4	3	2	2	3	1	4	2	1	4	4	3	1	4	4	2	2	4	2	3	2	4	4	3	3	4	2	4	2	2	2	4	2	2	4	5	5
1	21	3	3	2	3	3	2	2	3	4	4	4	4	4	3	2	3	3	2	3	1	2	4	2	1	3	2	1	3	3	2	2	2	3	4	4	4	4	2	2	2	2	2	2	2	5	4	3	5
2	20	3	3	3	2	4	2	3	3	3	3	4	4	4	3	2	4	2	5	4	3	3	3	2	3	4	3	3	3	3	3	3	3	3	3	3	3	3	3	3	3	3	3	3	3	4	4	4	4
1	20	1	2	2	2	2	2	2	2	3	2	3	3	3	1	1	2	1	4	4	3	3	2	3	2	4	2	2	2	2	2	2	2	2	2	2	2	2	2	2	2	2	2	2	2	6	7	5	7
2	18	2	4	4	4	4	4	4	4	4	4	4	4	4	4	4	4	4	4	4	4	4	4	4	4	4	4	4	4	4	4	4	4	4	4	4	4	4	4	4	4	4	4	4	4	5	5	5	5
1	20	3	3	3	3	3	3	3	3	3	3	3	3	3	3	3	3	3	3	3	3	3	3	3	3	3	3	3	3	3	3	3	3	3	3	3	3	3	3	3	3	3	3	3	3	4	4	4	4
1	19	3	3	3	3	3	3	3	3	4	4	4	4	4	4	2	3	2	2	4	2	2	3	2	2	2	2	2	3	3	2	3	3	3	3	3	4	3	3	3	2	3	1	2	2	5	5	5	5
2	20	3	4	4	4	4	4	4	4	4	4	4	4	4	4	4	4	4	4	2	1	4	1	1	1	4	2	1	2	2	2	2	3	3	3	3	4	4	2	4	2	2	2	1	1	1	1	4	4
2	20	3	5	5	5	5	5	5	5	5	5	5	5	5	5	5	5	5	4	5	4	4	4	4	4	4	4	4	4	4	4	4	4	4	4	4	4	4	4	4	4	4	4	4	4	6	6	6	6
1	20	1	4	4	3	4	4	4	5	5	5	5	5	5	4	4	5	5	4	4	4	5	4	4	4	5	4	4	3	4	4	3	4	4	5	5	4	5	5	4	4	2	2	4	4	6	6	6	5
2	19	2	4	4	4	4	4	4	4	4	4	4	4	4	4	4	4	4	4	4	4	4	4	3	3	3	3	3	3	3	3	3	3	3	3	3	3	3	3	4	3	4	4	3	4	4	4	4	4
1	19	3	4	4	4	4	4	4	4	4	4	4	4	4	4	4	4	4	4	4	4	4	4	4	4	4	4	3	4	4	4	4	4	4	4	4	4	4	4	4	4	4	1	4	4	6	6	6	6
2	19	1	5	5	5	5	5	5	5	5	5	5	5	5	5	5	5	5	5	5	5	5	5	5	5	5	5	5	5	5	5	5	5	5	5	5	5	5	5	5	5	5	5	5	5	7	7	7	7
2	19	3	4	4	3	4	4	4	3	4	4	4	4	4	3	4	4	4	4	4	4	4	4	4	4	4	4	4	4	3	4	3	4	4	4	4	4	4	4	4	4	4	4	4	4	5	5	5	5
1	19	1	2	2	2	2	2	3	3	4	3	3	3	3	3	3	3	2	3	3	4	4	3	4	4	3	2	3	2	4	3	2	4	3	3	3	4	3	2	2	2	3	3	3	2	6	6	6	6
2	20	3	4	4	4	4	3	4	4	4	4	4	4	4	4	4	4	4	4	4	4	4	4	4	4	4	4	4	4	4	4	4	3	4	4	4	4	4	4	4	4	4	4	4	4	5	5	5	5
2	20	3	3	3	4	4	3	3	4	4	4	4	4	4	4	3	3	3	4	4	4	4	4	4	4	4	3	4	4	4	4	4	4	4	4	4	4	4	3	3	3	2	2	2	3	5	5	6	6
2	19	3	4	4	4	4	4	3	4	4	4	4	3	4	4	4	3	4	3	4	4	4	4	4	4	4	4	4	4	4	4	4	4	4	4	4	4	4	4	4	3	4	4	4	4	6	6	6	6
2	20	2	5	4	4	4	5	4	4	4	5	5	5	5	5	5	5	3	4	4	4	5	4	1	4	4	4	2	4	4	4	4	4	4	4	4	4	4	4	4	4	4	1	4	4	7	7	7	7
1	19	3	4	4	4	4	4	4	4	4	4	4	4	4	4	4	4	4	4	4	4	4	4	4	4	4	4	4	4	4	4	4	4	4	4	4	4	4	4	4	4	4	4	4	4	5	5	5	5
1	20	3	4	2	2	3	2	3	5	4	4	4	4	4	4	3	3	3	4	4	3	4	3	2	3	3	2	2	3	3	3	3	3	3	3	3	4	4	4	3	3	3	1	4	4	7	7	7	7
1	19	1	3	3	4	4	1	1	3	5	5	5	5	5	5	5	5	5	5	5	5	5	5	5	5	5	5	5	5	5	5	5	5	5	5	5	5	5	5	5	5	5	5	5	5	7	7	7	7
2	18	3	1	1	1	1	1	1	1	1	1	1	1	1	1	1	5	1	1	1	1	1	1	1	1	1	1	1	1	1	1	1	1	1	1	1	1	1	1	1	1	1	1	1	1	1	1	1	1
1	18	2	3	3	2	4	4	3	3	4	4	4	4	3	3	3	2	2	4	4	2	4	4	3	2	4	4	2	2	4	2	3	4	4	4	4	4	4	4	4	4	4	4	4	4	4	4	4	5
2	22	3	4	4	4	4	4	4	4	4	4	4	4	4	4	4	4	4	4	4	4	4	4	4	4	4	4	4	4	4	4	4	4	4	4	4	4	4	3	4	3	3	2	3	4	5	5	5	5
2	20	2	4	3	3	3	3	4	3	4	3	4	4	3	3	4	4	3	4	3	3	4	4	3	5	4	4	4	4	3	4	4	4	4	4	3	3	3	4	3	4	4	3	4	4	5	4	4	5
1	19	3	4	2	4	3	4	3	4	4	2	4	4	4	4	4	2	4	2	4	2	4	4	4	2	4	2	2	3	3	3	3	3	3	3	3	3	3	3	3	3	3	2	4	4	4	4	4	4
1	20	3	2	2	2	2	2	2	3	4	2	4	4	2	2	2	3	1	2	3	2	2	2	2	2	2	2	2	2	2	2	2	2	2	2	2	2	4	2	2	2	2	2	2	2	5	5	7	7
2	20	1	3	3	2	2	2	2	2	2	2	2	2	2	2	3	4	2	4	4	2	2	4	3	2	2	2	2	3	3	2	2	2	2	2	2	4	4	2	2	2	2	2	2	2	4	4	5	5
2	21	1	1	1	1	2	1	1	1	1	1	1	1	1	1	1	5	1	1	1	1	1	1	1	1	1	1	1	1	1	1	1	1	2	1	1	1	1	1	1	1	1	1	1	1	1	1	1	1
1	19	2	4	3	4	5	4	4	3	4	3	5	5	5	4	4	2	3	3	3	4	4	4	3	4	4	3	3	4	5	4	4	4	4	5	5	5	5	3	1	3	3	2	3	4	6	6	5	6
2	18	3	3	1	3	3	4	4	4	4	4	4	4	4	4	3	4	4	3	3	3	3	4	4	4	4	4	4	3	4	3	3	4	3	3	3	4	4	3	3	3	3	3	3	2	5	5	5	5
1	19	3	2	2	2	2	2	2	2	2	3	3	4	3	2	3	3	2	3	4	2	4	4	4	2	2	2	2	3	2	3	3	4	4	3	3	3	3	3	3	2	2	2	2	2	6	6	6	6
1	19	3	4	2	4	2	3	4	4	2	4	2	4	2	4	2	4	2	4	2	2	4	2	4	2	4	2	3	3	3	4	2	3	3	3	4	4	3	4	3	3	4	3	2	2	5	3	5	5
1	19	1	3	3	3	3	3	3	3	4	4	4	4	4	4	4	4	4	4	4	4	4	4	4	4	4	4	4	4	4	4	4	4	4	4	4	4	4	4	4	4	4	4	4	4	5	5	5	5
1	18	3	4	4	4	4	4	4	4	4	4	4	4	4	4	4	4	4	4	4	4	4	4	4	4	4	4	4	4	4	4	4	4	4	4	4	4	4	4	4	4	4	4	4	4	5	5	5	5
2	19	1	2	3	2	3	2	3	2	3	2	3	2	3	2	3	2	3	2	3	2	3	2	3	2	3	2	3	2	3	2	2	3	3	3	3	3	3	3	3	3	3	3	3	3	4	4	4	4
1	19	2	3	3	4	4	4	4	4	4	4	4	4	4	4	4	4	4	4	4	4	4	4	4	4	4	4	4	4	4	4	4	4	4	4	4	4	4	4	4	4	4	4	4	4	6	6	6	6
1	19	2	3	2	2	2	3	2	4	4	3	4	4	4	2	2	2	2	2	3	2	4	4	2	2	4	4	2	4	4	4	4	4	4	4	4	4	4	4	4	4	4	4	4	4	5	5	5	5
1	18	2	2	2	2	3	3	3	3	3	3	3	3	3	3	5	3	4	3	3	5	3	3	3	3	3	3	3	3	3	3	3	3	3	3	3	3	3	3	3	3	3	3	3	3	4	4	4	4
1	18	2	4	2	2	5	4	4	5	5	5	5	5	4	4	3	2	3	4	4	5	5	4	3	4	2	4	4	5	5	4	4	3	4	4	4	3	4	4	3	4	3	2	4	3	5	5	5	6
1	19	1	1	1	2	4	4	3	4	2	2	4	4	2	2	1	4	1	4	4	1	4	4	4	4	4	2	1	4	4	4	4	4	4	4	4	2	4	4	4	2	1	2	4	2	1	7	7	7
1	19	2	2	2	2	2	2	2	4	4	3	4	4	4	3	2	3	3	4	4	2	4	3	4	2	4	2	2	2	2	3	3	4	4	3	3	4	4	2	2	3	2	1	1	2	2	2	2	2
1	19	3	3	3	2	4	3	3	5	5	5	5	5	5	5	2	4	2	2	2	4	4	4	2	3	3	4	3	4	4	4	4	4	4	3	4	4	4	4	4	2	2	2	2	2	6	6	6	6
1	19	3	4	2	4	4	4	4	4	4	4	4	4	4	4	4	2	4	4	4	4	4	4	4	4	4	4	4	4	4	4	4	4	4	4	4	4	4	4	4	4	4	2	4	2	6	6	6	6
1	18	2	3	2	4	4	3	4	3	3	2	4	4	4	4	1	3	3	2	4	4	4	3	3	4	4	3	4	4	4	4	4	4	4	4	3	4	4	3	4	5	4	1	1	3	4	4	7	7
1	19	3	3	2	2	4	4	4	4	4	4	4	4	4	4	3	4	4	5	4	4	4	4	3	3	4	4	4	4	4	4	4	4	4	4	4	4	4	4	4	4	3	2	4	4	6	6	6	6
1	18	2	3	2	5	4	2	4	4	4	4	4	4	4	4	2	2	2	3	4	4	4	3	3	4	4	3	3	4	3	4	4	4	4	4	4	3	3	3	3	4	3	3	3	3	5	5	5	6
1	19	2	4	3	3	4	4	4	4	4	4	4	4	4	4	4	4	4	3	4	4	4	3	4	3	4	4	3	4	4	4	4	4	4	4	4	4	4	4	4	4	4	4	4	4	5	6	6	6
1	18	1	4	2	2	4	4	3	4	4	4	4	4	4	3	2	5	3	3	3	2	4	4	2	4	4	4	1	3	4	4	4	4	4	4	4	4	4	4	4	2	4	3	4	3	6	6	7	7
1	19	3	2	2	3	3	3	2	3	3	3	3	3	3	2	2	3	2	3	3	2	2	3	3	2	3	2	2	3	3	2	3	3	3	3	3	3	4	3	3	2	2	2	2	2	4	4	4	4
1	19	2	4	4	4	4	3	3	3	3	4	4	4	4	4	4	4	4	4	4	4	4	4	4	4	4	4	4	4	4	4	4	4	4	4	4	4	4	4	4	4	4	4	4	4	6	6	6	6
1	18	2	1	1	1	1	1	1	1	2	1	2	1	1	1	1	5	1	1	1	1	1	4	3	1	1	4	1	1	1	1	1	1	1	1	1	1	1	1	1	1	1	1	1	1	5	5	5	5
1	19	3	5	5	5	5	5	5	5	5	5	5	5	5	5	5	2	3	5	5	5	5	5	5	5	5	5	5	5	5	5	5	5	5	5	5	5	5	5	5	5	5	5	5	5	7	7	7	7
1	19	2	2	4	3	4	4	4	4	5	5	5	5	5	5	5	2	3	5	5	2	5	5	5	5	5	5	5	5	5	3	5	5	5	5	3	5	5	2	5	3	2	1	3	5	7	7	7	7
1	18	3	2	3	3	3	4	3	3	2	5	3	3	2	3	2	2	2	4	2	1	3	2	2	2	4	2	1	3	4	4	4	4	4	2	3	4	3	3	1	3	1	1	1	3	5	5	5	5
1	20	2	3	2	2	3	3	2	3	3	3	4	4	4	3	3	4	3	5	5	3	5	5	3	3	5	3	3	5	5	2	5	5	5	5	4	5	5	3	2	2	4	2	5	3	7	7	7	7
1	18	2	5	3	4	4	4	4	4	5	5	4	4	4	4	3	2	2	3	4	2	4	4	4	4	4	4	2	4	4	4	4	4	4	4	4	3	4	4	4	4	4	2	4	4	4	5	5	5
1	19	1	2	2	3	4	4	4	4	4	4	4	4	4	3	4	3	2	2	4	2	4	4	4	4	4	4	4	4	4	4	3	3	3	3	3	3	3	3	3	3	3	3	3	3	5	5	5	5
1	20	1	3	4	4	4	4	4	4	4	4	4	4	4	4	4	2	4	5	5	3	4	4	4	4	5	5	3	4	4	4	4	4	4	4	4	4	4	4	4	4	4	4	4	4	6	6	6	6
1	19	1	5	4	4	4	5	5	5	2	3	5	5	5	4	3	2	2	4	4	2	4	3	3	2	2	2	2	4	4	4	4	4	4	4	4	4	4	2	4	4	3	1	4	4	5	7	5	5
2	19	2	5	5	5	5	5	5	5	5	5	5	5	5	5	5	5	5	5	5	5	5	5	5	5	5	5	5	5	5	5	5	5	5	5	5	5	5	5	5	5	5	5	5	5	7	7	7	7
1	20	2	2	2	2	2	2	2	2	2	2	2	2	2	2	2	2	2	2	2	2	2	2	2	2	2	4	2	2	2	2	2	2	2	2	2	2	2	2	2	2	2	1	2	2	7	7	7	7
1	19	3	2	2	2	3	3	3	4	4	4	4	4	4	3	3	2	3	4	4	4	4	4	4	3	4	3	2	4	4	3	4	4	4	4	4	4	4	4	4	2	2	2	4	4	5	6	5	5
1	19	3	3	3	4	4	4	4	5	5	5	5	5	5	5	3	2	4	5	5	2	4	4	4	2	5	4	2	5	4	3	4	4	4	4	4	4	4	3	4	3	2	2	3	3	6	6	6	5
1	18	3	2	1	1	2	1	1	2	2	3	4	4	3	3	3	3	3	1	2	3	2	4	2	2	2	2	2	3	3	1	3	4	3	4	3	4	5	2	2	2	2	1	1	1	7	7	7	7
1	18	1	3	3	3	4	4	4	3	4	4	4	4	4	4	3	3	2	3	4	3	4	4	3	2	2	2	2	4	4	4	4	4	4	4	4	4	3	3	4	3	2	2	4	3	6	6	6	6
1	19	3	2	2	2	3	2	3	3	3	3	3	4	4	3	1	3	2	3	3	2	4	4	4	3	3	2	3	3	4	3	4	4	3	3	4	4	4	3	3	2	2	2	2	2	4	6	4	4
1	19	3	2	2	4	4	2	4	3	4	4	3	4	3	2	2	2	2	4	4	2	4	4	4	2	4	2	2	4	4	2	2	4	4	4	4	4	4	2	4	2	2	2	4	2	5	6	6	6
1	19	1	2	3	4	4	2	4	3	4	4	4	4	4	4	5	4	3	4	4	2	4	4	4	2	4	4	2	4	4	2	4	4	4	4	4	4	4	2	2	2	2	2	2	4	6	6	6	6
1	20	2	2	1	2	4	2	3	2	1	1	4	4	2	1	1	5	2	2	2	1	1	2	1	2	2	1	1	2	2	2	3	2	2	2	2	2	2	2	3	2	2	1	2	1	1	1	1	1
1	19	2	3	3	4	4	4	4	3	4	4	4	4	5	5	4	2	4	3	3	4	4	3	3	3	4	4	3	4	4	4	5	4	3	4	4	3	4	4	4	4	5	3	4	5	6	6	7	7
1	19	2	2	2	4	4	2	2	4	4	3	3	4	4	2	4	2	2	2	4	3	4	4	2	2	4	2	2	2	2	2	4	2	2	2	4	4	5	2	4	2	4	1	4	3	6	6	5	7
1	19	3	2	2	3	4	2	3	4	4	4	4	4	3	2	2	4	2	4	4	2	3	3	3	2	4	2	1	3	3	2	3	3	3	4	3	4	3	2	2	2	2	2	2	2	6	5	6	6
1	19	2	2	2	2	2	1	2	3	3	3	3	3	3	1	3	3	2	1	3	2	3	3	3	2	3	2	2	2	2	2	2	3	3	2	2	3	2	2	2	2	1	1	1	2	5	5	5	5
1	19	2	4	4	4	4	4	4	4	4	4	4	4	4	4	4	4	4	4	4	4	4	4	4	4	4	4	4	4	4	4	4	4	4	4	4	4	4	4	4	4	4	4	4	4	6	6	6	6
1	19	1	5	4	4	4	5	5	5	5	4	4	4	4	4	4	4	4	5	5	5	5	3	3	4	4	4	3	5	5	5	5	5	5	5	5	5	5	5	5	5	5	2	4	4	6	5	4	5
1	19	2	3	3	2	3	4	3	3	3	3	3	4	4	3	3	2	3	2	2	2	3	3	2	2	2	2	2	3	3	3	3	4	3	3	3	3	3	3	3	2	2	2	2	4	4	5	5	5
1	18	1	2	3	2	4	2	3	4	3	3	4	4	2	2	1	2	2	4	4	2	4	3	2	2	4	2	2	4	4	4	3	4	4	4	4	4	4	4	4	2	2	2	2	3	6	6	6	6
1	19	2	3	2	2	2	3	4	4	4	4	4	4	4	4	4	4	4	2	2	4	4	3	3	2	4	2	2	2	4	4	4	4	4	4	4	4	4	4	4	4	2	2	4	4	4	4	5	4
1	19	1	4	4	4	4	3	4	4	3	3	3	4	4	4	4	3	4	4	4	4	3	4	4	4	3	3	4	4	4	3	4	4	3	4	4	3	2	3	4	4	3	4	4	4	5	5	5	5
1	19	2	4	4	4	4	4	4	4	4	4	4	4	4	4	4	4	4	4	4	4	4	4	4	4	4	4	4	4	4	4	4	4	4	4	4	4	4	4	4	4	4	4	4	4	5	5	6	6
2	18	2	5	5	5	5	5	5	5	5	5	5	5	5	5	5	5	5	5	5	5	5	5	5	5	5	5	5	5	5	5	5	5	5	5	5	5	5	5	5	5	5	5	5	5	7	7	7	7
1	20	1	3	3	2	2	2	2	3	4	4	4	4	4	4	4	3	3	2	3	2	3	4	2	4	4	3	2	3	2	2	2	2	2	2	3	3	3	2	2	2	1	1	3	3	5	5	5	5
1	19	2	3	4	4	4	3	4	5	4	5	5	5	5	3	2	2	2	4	4	3	4	4	3	5	4	4	4	4	4	3	4	4	4	5	5	5	5	4	4	3	3	2	3	4	6	6	7	7
1	19	2	4	4	4	4	4	4	4	4	4	4	4	4	4	4	4	4	4	4	4	4	4	3	3	4	2	3	4	4	4	4	4	4	4	4	4	4	4	4	4	4	2	3	4	6	6	5	6
1	18	2	4	4	4	4	4	4	4	4	4	4	4	4	4	4	4	4	4	4	4	4	4	4	4	4	4	3	4	4	4	4	4	4	4	4	4	4	4	4	4	4	4	4	4	5	5	5	5
1	19	3	4	4	3	4	5	4	4	4	4	5	4	4	4	3	3	3	4	4	3	3	4	4	4	4	4	4	4	5	4	4	4	4	4	4	5	4	4	4	4	4	3	4	5	6	6	6	7
1	20	3	3	2	4	4	3	4	3	2	5	5	5	3	2	3	5	1	1	1	2	3	2	1	3	4	1	3	3	4	4	4	4	4	2	4	2	4	3	2	4	2	1	2	3	3	6	1	1
1	19	2	3	2	2	2	2	2	2	2	2	3	3	3	2	3	4	2	3	4	4	4	3	2	3	3	2	2	2	2	2	2	2	2	2	2	3	2	2	2	2	2	2	2	2	5	6	6	6
1	19	2	2	2	2	4	4	3	4	4	4	4	4	4	3	2	3	2	4	4	2	4	4	2	2	4	2	2	4	3	2	3	4	4	4	4	5	4	4	4	2	1	1	2	4	5	2	7	6
1	18	1	3	3	3	3	3	3	3	5	4	4	4	4	3	3	3	3	3	4	3	4	4	4	4	4	4	3	4	3	3	4	4	4	4	4	3	4	3	3	3	3	1	4	3	6	6	5	6
2	20	3	3	3	4	4	2	4	3	4	4	4	4	4	4	4	4	4	4	4	4	4	4	4	4	4	4	4	4	4	4	4	4	4	4	4	4	4	4	4	4	4	4	4	4	5	5	5	5
1	18	2	4	4	4	4	4	4	4	4	2	4	4	4	2	2	2	2	4	4	4	4	3	2	2	4	2	4	4	4	4	4	4	4	4	4	4	4	4	4	4	4	2	2	4	6	6	6	6
1	17	2	2	2	2	2	2	2	3	2	2	4	4	2	3	3	4	2	4	4	2	4	2	2	2	4	2	2	2	2	2	2	3	3	3	3	3	3	3	3	3	3	2	2	2	3	5	3	3
1	18	3	3	4	4	4	4	3	4	4	3	4	4	4	4	4	4	4	4	4	4	4	4	4	4	4	4	4	4	4	4	4	4	4	4	4	4	4	4	4	4	4	4	4	4	6	6	6	6
1	20	3	3	3	2	3	3	4	2	3	3	4	4	3	3	4	4	3	2	4	3	4	4	3	3	4	3	3	3	4	4	3	4	4	4	4	3	3	4	3	4	3	3	4	3	6	5	5	5
1	19	3	3	4	4	4	4	3	4	4	4	4	4	4	4	4	4	4	2	5	4	4	4	4	4	4	4	4	4	4	4	4	5	4	4	5	4	4	4	5	4	4	2	5	4	6	7	6	7
1	20	1	3	3	3	3	3	3	3	3	2	2	2	2	3	3	3	3	3	3	3	3	4	2	3	4	2	2	4	4	4	4	4	4	4	4	4	4	4	4	4	4	4	4	4	6	6	6	6
1	18	3	1	1	1	1	1	1	1	5	5	4	3	3	3	4	3	4	4	3	3	3	3	3	3	3	3	3	3	3	3	3	3	3	3	3	3	3	3	3	3	3	3	3	3	4	4	4	4
1	19	3	5	4	5	4	5	5	5	5	5	5	5	5	5	5	2	3	4	5	5	5	5	3	2	5	5	3	4	4	4	3	4	4	4	4	5	5	5	3	3	3	1	4	5	7	7	7	7
1	19	2	2	2	2	2	2	2	4	5	5	5	5	4	1	4	5	1	3	4	4	2	4	4	4	4	4	2	2	2	2	2	4	4	4	4	5	5	2	2	2	4	2	2	2	7	7	7	7
1	19	3	5	5	5	5	5	5	5	5	5	5	5	5	5	5	5	5	5	5	5	5	5	5	5	5	5	5	5	5	5	5	5	5	5	5	5	5	5	5	5	5	5	5	5	7	7	7	7
1	18	3	3	2	2	2	3	2	4	4	4	4	4	4	3	2	3	3	4	4	4	4	4	4	4	4	2	4	3	3	2	3	4	4	4	3	4	4	3	2	2	2	2	3	3	4	4	4	4
1	18	3	3	2	2	4	2	4	4	2	4	4	4	4	2	2	2	2	2	2	2	4	4	4	4	4	4	2	4	4	2	4	4	4	4	4	4	4	4	4	2	4	2	4	4	6	5	6	5
1	19	1	3	2	2	4	4	4	4	4	4	4	4	4	3	3	2	2	4	1	1	2	4	3	1	4	2	1	3	3	3	3	4	3	4	4	4	4	4	4	3	4	1	2	1	5	7	7	7
2	19	2	4	4	3	4	4	4	4	5	5	5	5	4	4	4	2	3	3	4	5	5	4	3	5	5	5	5	4	4	4	4	4	4	4	4	4	4	3	3	3	4	3	4	3	6	6	6	6
1	20	2	1	1	1	1	1	1	1	1	1	1	1	1	1	1	5	1	1	1	1	1	1	1	1	1	1	1	1	1	1	1	1	1	1	1	1	1	1	1	1	1	1	1	1	7	7	7	7
2	19	1	5	5	5	5	5	5	5	5	5	5	5	5	5	5	5	5	5	5	5	5	5	5	5	5	5	5	5	5	5	5	5	5	5	5	5	5	5	5	5	5	5	5	5	7	7	7	7
2	21	3	3	3	4	4	3	3	4	4	4	4	4	4	3	4	2	3	4	4	4	4	4	2	3	4	3	4	4	4	4	4	3	4	3	3	4	4	3	4	4	3	2	2	3	5	5	5	5
1	19	3	1	2	4	4	3	3	5	5	5	5	5	4	4	5	3	2	3	4	4	4	5	5	4	3	3	2	3	4	4	4	3	2	4	4	4	2	2	3	3	2	3	3	3	4	4	4	4
2	19	1	4	4	4	4	4	4	4	4	4	4	4	4	4	4	4	4	4	4	4	4	4	4	4	4	4	4	4	4	4	4	4	4	4	4	4	4	4	4	4	4	4	4	4	5	5	5	5
1	19	2	5	5	5	5	5	5	5	5	5	5	5	5	5	5	5	4	4	4	4	4	5	5	5	5	5	5	5	5	5	5	5	5	5	5	5	5	5	5	5	5	5	5	5	7	7	7	7
2	19	3	3	3	4	4	4	4	4	4	4	4	4	4	4	4	4	4	4	4	4	4	4	4	4	4	4	4	4	4	4	4	4	4	4	4	4	4	4	4	4	4	4	4	4	6	6	6	6
1	18	2	4	4	4	4	4	4	4	4	4	4	4	4	4	4	4	4	4	4	4	4	4	4	4	4	4	4	4	4	4	4	4	4	4	4	4	4	4	4	4	4	4	4	4	5	5	5	5
2	21	3	2	2	2	2	2	2	2	2	2	2	2	2	2	2	2	2	2	2	2	2	2	2	2	2	2	2	2	2	2	2	2	2	2	2	2	2	2	2	2	2	2	2	2	5	4	6	6
1	20	1	3	4	3	3	2	3	2	3	3	3	3	2	3	5	4	3	3	4	4	4	4	2	2	3	3	3	3	3	3	3	3	3	3	3	3	3	3	3	3	3	4	3	3	6	6	7	7
1	19	3	2	3	2	3	2	2	2	4	3	3	3	2	1	4	3	2	3	3	2	4	3	2	4	4	3	4	2	3	4	3	2	4	3	2	3	3	2	3	2	2	1	2	4	4	4	7	7
1	19	3	3	2	3	3	4	3	4	4	3	4	3	4	3	4	3	3	4	4	3	4	4	3	3	4	5	4	4	4	3	3	5	4	3	3	4	3	4	3	3	3	3	5	4	6	5	7	6
1	20	3	3	2	3	3	4	2	3	4	4	4	4	4	4	3	3	3	2	3	3	4	3	3	3	3	3	3	3	3	2	3	4	4	4	4	3	3	2	2	2	2	2	3	2	4	4	4	4
1	20	1	4	4	4	4	4	4	4	4	4	4	4	4	4	5	2	4	4	4	3	4	4	3	3	4	4	4	4	4	2	3	4	4	4	4	4	4	4	4	3	4	1	4	4	7	7	7	7
1	20	2	2	2	4	4	3	3	4	4	3	4	4	4	3	3	3	2	4	4	3	4	3	2	3	3	4	3	3	3	3	4	4	4	3	3	3	4	3	4	3	3	2	3	3	5	5	5	5
1	20	3	4	4	4	4	4	4	4	4	4	4	4	4	4	4	4	4	4	4	4	4	4	3	3	4	2	3	4	5	5	5	5	5	5	5	5	5	5	5	5	5	5	5	5	7	7	7	7
1	19	2	3	3	2	3	3	3	3	3	4	4	4	4	4	4	4	4	3	3	3	4	3	3	4	4	4	3	3	3	3	4	3	3	4	4	3	3	3	4	3	3	4	4	3	4	4	4	5
1	19	3	5	5	5	5	3	5	5	5	5	5	5	5	5	3	5	5	2	5	1	5	5	2	5	5	1	1	5	5	5	5	5	5	5	5	5	3	5	5	5	5	5	5	5	7	7	7	7
1	19	2	2	1	2	4	2	1	4	4	4	4	5	5	1	3	2	1	2	3	2	3	3	2	2	1	1	1	1	3	2	2	3	2	2	1	4	4	4	1	1	1	1	4	1	4	6	3	5
1	19	3	5	5	4	5	4	5	5	5	5	5	5	5	5	5	5	5	5	5	5	5	5	5	5	5	4	4	5	5	5	5	5	5	5	5	5	5	5	5	5	5	3	5	5	7	7	6	7
1	20	2	3	3	3	4	3	4	4	4	4	4	4	4	3	4	3	4	3	4	4	4	3	4	3	4	4	3	3	3	4	3	3	4	4	3	4	3	4	4	3	3	2	3	4	6	6	6	6
1	20	3	2	2	2	4	2	4	4	4	5	5	4	4	2	2	2	2	4	4	2	4	4	4	1	3	2	2	2	2	3	4	5	4	4	4	4	4	2	2	2	2	1	2	2	6	6	5	7
1	19	3	3	3	4	2	4	3	5	5	5	5	5	5	3	2	3	3	4	4	4	4	5	4	4	5	4	3	4	4	3	4	4	4	4	5	5	5	5	4	3	4	2	4	3	4	5	5	5
1	20	3	2	2	2	2	2	4	3	4	3	4	4	3	3	2	2	2	4	4	2	4	4	1	2	4	3	3	3	4	4	4	4	4	4	3	3	4	2	2	3	2	1	2	4	5	6	6	7
1	20	3	3	2	4	4	5	3	4	5	5	5	3	4	2	2	2	3	5	5	3	4	5	3	4	4	4	5	4	3	2	4	5	4	5	5	4	4	4	5	3	2	3	4	4	6	5	7	7
1	19	1	3	4	3	4	3	4	4	4	4	4	4	4	3	4	3	2	4	4	2	3	2	2	2	4	2	1	3	4	2	2	4	4	4	2	4	4	4	3	2	2	2	2	2	5	7	7	7
1	21	3	4	4	4	4	3	3	4	4	4	4	4	4	4	3	2	2	4	4	4	4	4	3	4	4	4	4	4	4	4	3	4	4	4	4	4	4	4	3	4	3	2	4	4	5	4	5	6
1	19	2	3	3	2	2	4	3	4	4	4	4	4	4	2	3	2	1	2	5	3	4	5	4	3	4	5	3	3	5	5	3	4	4	5	3	3	4	2	4	3	5	1	4	3	5	6	7	7
1	20	3	2	3	2	3	3	3	4	4	4	4	4	4	4	5	4	4	4	4	2	4	4	4	2	4	2	2	4	4	4	4	4	4	4	4	4	3	2	4	2	2	2	2	2	5	5	6	6
1	21	3	3	2	2	3	3	4	4	4	3	4	4	4	2	2	2	2	4	4	2	3	3	2	4	4	4	2	2	3	4	4	4	4	4	4	3	4	4	2	4	2	1	4	4	5	5	5	5
1	20	2	2	3	2	3	2	3	4	4	4	4	4	3	2	2	3	4	4	4	3	2	4	2	2	4	2	3	3	4	4	4	3	4	4	3	3	3	2	2	3	4	1	3	4	5	6	7	7
1	20	3	3	3	3	4	3	3	3	3	2	4	4	3	2	3	3	3	3	3	3	3	3	3	3	3	3	3	3	3	3	3	3	3	3	3	4	4	3	2	3	3	2	2	2	4	3	3	4
1	20	1	2	2	3	4	4	4	3	5	4	3	3	2	3	4	4	4	4	4	4	4	4	3	4	4	4	4	3	4	2	2	3	4	2	4	4	4	3	3	2	2	1	3	3	7	7	6	6
1	20	3	3	2	3	3	3	3	4	4	3	4	4	4	4	4	4	2	4	4	3	4	4	4	2	4	4	2	4	5	3	4	4	4	4	3	2	4	2	4	2	2	1	4	1	5	5	2	3
1	21	2	1	1	1	1	4	1	1	4	4	4	4	1	1	1	4	1	1	1	1	1	4	1	1	1	1	1	1	1	1	1	1	1	1	1	1	1	1	1	1	1	1	1	1	4	4	4	4
1	20	3	2	2	2	3	2	2	2	3	2	2	3	3	3	2	2	2	2	2	2	2	4	2	2	3	3	2	2	2	2	2	2	2	2	2	2	2	2	2	2	2	2	2	3	4	4	6	4
2	20	1	3	3	3	3	3	3	4	4	4	4	4	4	4	3	4	4	4	4	4	4	4	4	4	4	4	4	4	4	4	4	4	4	4	4	4	4	4	4	4	4	4	4	4	5	5	5	5
1	21	3	1	1	1	1	1	1	2	1	1	1	1	1	1	1	5	1	1	1	1	1	1	1	1	1	1	1	1	1	1	1	1	1	1	1	1	1	1	2	2	2	2	2	2	3	2	3	3
1	21	3	5	5	5	5	5	5	5	5	5	5	5	5	5	5	5	4	5	5	5	5	5	5	5	5	5	5	5	5	4	4	4	4	4	4	4	4	4	4	4	4	4	4	4	6	6	6	6
1	20	2	2	2	3	3	2	2	3	3	5	5	3	3	4	3	4	2	4	4	3	3	3	4	4	4	4	3	4	4	4	4	4	4	3	4	4	2	3	4	3	2	4	3	4	5	5	5	5
2	20	2	3	3	3	4	4	4	4	3	5	5	5	5	4	4	3	2	4	4	4	4	4	4	4	4	4	4	4	4	4	4	4	4	4	4	4	4	4	4	4	4	4	4	4	6	6	6	6
1	20	3	4	4	4	4	4	4	4	4	4	4	4	4	4	4	4	4	4	4	4	4	3	4	3	4	4	4	4	4	4	4	2	4	3	2	2	3	4	5	2	2	4	3	3	3	5	3	6
1	22	2	3	2	3	4	3	2	4	4	3	4	4	4	3	3	3	3	2	4	3	4	4	1	2	4	2	2	4	4	3	4	3	4	4	4	4	4	3	4	3	3	2	4	4	6	6	6	6
1	19	3	2	2	2	2	2	2	2	2	2	2	2	2	2	2	2	2	2	2	2	2	2	2	2	2	2	2	2	2	2	2	2	2	2	2	2	2	2	2	2	2	2	2	2	4	4	4	4
2	20	2	3	3	3	3	2	4	3	4	4	4	4	4	4	3	3	2	3	3	3	3	4	2	2	4	4	3	3	4	2	4	4	3	2	4	4	4	4	3	3	4	2	2	3	5	5	5	5
1	19	2	2	3	2	3	2	2	4	3	3	4	4	4	2	3	3	3	2	2	3	3	3	4	3	4	3	3	4	3	2	4	2	3	4	4	4	4	2	3	2	2	2	2	2	5	6	5	5
1	18	1	2	2	2	2	2	2	2	2	3	3	2	2	3	2	3	2	2	3	3	2	2	3	3	3	3	2	2	3	2	3	2	2	3	2	2	2	2	2	2	3	2	2	2	4	4	4	4
1	20	2	3	3	3	4	4	4	4	4	4	4	4	4	4	4	2	4	3	4	4	4	3	3	3	4	3	3	4	4	4	4	4	4	4	4	4	4	4	3	3	4	3	3	4	5	5	6	6
1	19	3	4	4	4	3	4	4	4	4	4	4	4	4	4	4	4	4	3	4	4	4	4	4	4	4	4	4	4	4	4	4	4	4	4	4	4	4	4	4	4	4	4	4	4	5	5	5	5
2	22	2	4	4	4	4	4	4	4	4	4	4	4	4	4	4	4	4	4	4	4	4	4	4	4	4	4	4	4	4	4	4	4	4	4	4	4	4	4	4	4	4	4	4	4	6	6	6	6
1	20	1	4	4	4	4	4	4	4	4	4	4	4	4	4	4	4	4	3	3	3	4	4	4	3	3	4	3	4	4	4	4	4	4	4	4	4	4	4	4	4	4	4	4	4	5	5	5	5
1	19	3	4	4	3	4	3	3	3	3	3	4	4	4	3	2	3	3	3	4	3	4	3	3	3	4	3	3	4	4	3	3	4	4	4	4	4	4	4	4	3	3	2	3	4	7	7	7	7
1	21	2	4	3	2	3	4	3	4	5	4	4	4	4	3	4	4	4	2	4	2	3	5	4	4	5	5	4	4	4	4	4	4	4	4	4	4	4	4	4	4	4	4	4	4	5	5	5	5
1	21	1	3	3	2	2	2	2	4	4	3	4	4	4	3	3	3	3	3	4	3	4	4	2	3	3	2	3	3	4	2	4	4	4	4	4	4	4	3	3	2	2	2	3	4	4	5	4	4
1	20	3	3	2	3	3	3	3	3	3	4	4	4	4	3	4	3	3	4	4	4	4	4	3	3	4	3	3	3	3	3	3	3	4	4	4	3	4	2	2	3	2	2	4	2	6	6	4	5
1	20	2	3	5	5	5	3	2	4	4	2	5	5	3	2	4	4	2	2	4	4	4	4	4	5	5	4	2	4	4	2	2	4	4	4	4	4	4	2	2	3	2	2	2	2	7	7	6	7
1	20	1	3	3	3	3	2	4	2	3	2	4	4	4	2	4	4	2	2	4	2	4	2	2	4	4	2	2	4	4	4	4	4	4	4	4	4	4	4	4	2	2	2	4	2	6	6	6	6
1	19	2	4	3	3	4	4	4	4	5	5	5	5	5	4	4	4	3	3	4	4	4	3	3	4	4	4	2	4	4	4	4	4	4	5	5	5	5	4	3	4	2	2	4	3	6	6	6	6
1	21	1	3	3	2	4	3	4	3	3	3	4	4	4	3	3	2	2	2	3	2	4	4	3	2	4	3	2	3	4	3	3	4	4	3	3	4	4	4	3	3	2	2	2	4	7	7	7	7
1	20	2	2	2	2	3	2	2	4	4	4	4	4	4	4	4	4	4	4	4	4	4	4	4	4	4	4	4	4	4	4	4	4	4	4	4	4	4	4	4	3	3	3	3	2	6	6	4	5
1	18	1	4	4	4	4	4	4	4	4	4	4	4	4	4	4	4	4	4	4	4	4	4	4	4	4	4	4	4	4	4	4	4	4	4	4	4	4	4	4	4	4	4	4	4	5	5	5	5
1	22	2	4	3	4	4	4	4	4	4	4	4	4	4	4	4	4	4	4	4	3	4	4	2	3	4	4	2	4	4	4	4	4	4	4	4	4	4	4	4	4	3	2	4	4	6	6	6	6
1	20	3	3	2	1	3	3	2	2	3	1	4	4	4	2	2	4	2	2	2	2	2	2	2	2	4	3	2	3	3	3	3	4	4	3	3	3	3	3	3	3	2	2	2	2	5	5	6	5
1	19	2	2	2	2	2	2	2	2	2	4	4	3	3	2	3	3	2	2	2	4	2	4	2	4	2	2	4	3	3	2	2	3	3	3	4	4	4	2	2	2	2	2	2	2	5	5	5	5
1	20	1	3	3	4	4	3	2	3	4	3	3	3	4	4	4	4	4	3	3	3	2	3	4	3	2	3	3	3	4	3	4	3	2	3	3	4	3	3	4	3	3	4	3	3	4	4	5	3
1	20	2	3	3	4	2	3	3	3	3	4	4	4	4	3	3	3	3	3	3	3	3	4	4	4	4	4	4	4	4	4	4	4	4	4	4	4	4	4	4	4	4	4	4	4	6	6	6	6
1	20	3	3	1	3	3	2	4	4	4	4	4	4	4	4	2	4	2	2	4	4	4	2	4	4	4	4	2	4	4	3	4	4	4	4	4	4	4	4	4	4	2	2	4	2	4	4	4	4
1	20	2	2	3	3	4	2	3	3	4	4	4	4	4	4	3	3	3	3	2	3	4	2	3	2	4	2	2	3	4	3	4	4	4	4	4	4	4	4	4	4	3	2	2	2	6	6	6	6
1	20	1	4	3	3	3	3	3	4	4	4	4	4	4	3	3	2	3	3	3	3	4	3	3	3	3	3	3	3	3	4	4	4	4	4	4	3	4	3	4	3	4	2	4	3	5	6	5	6
1	19	3	1	1	3	3	3	3	4	4	3	4	4	3	2	2	3	1	3	4	3	3	4	3	3	3	2	3	3	3	2	3	4	4	3	3	4	3	3	3	2	2	2	2	3	6	6	7	7
1	20	3	2	2	3	4	3	4	4	4	4	4	4	4	4	3	2	3	2	4	3	4	3	3	4	4	4	3	4	4	4	4	4	4	4	4	4	4	4	4	4	2	2	3	3	4	5	5	5
1	20	2	3	2	3	3	2	3	4	5	5	5	5	5	5	2	4	2	2	2	2	4	4	1	2	3	3	2	4	5	2	2	5	5	4	3	3	3	3	4	2	2	2	4	4	6	6	4	4
2	22	2	4	4	4	4	4	4	4	4	4	4	4	4	4	4	4	4	4	4	4	4	4	4	4	4	4	4	4	4	4	4	4	4	4	4	4	4	4	4	4	4	4	4	4	6	6	6	6
1	20	3	5	4	4	4	5	4	5	5	4	4	5	4	5	4	4	5	5	4	5	5	4	5	5	4	4	4	4	4	5	4	4	4	5	4	5	4	5	5	5	4	4	4	5	5	6	6	5
1	20	2	3	3	4	4	4	4	4	4	4	4	4	4	4	3	2	3	3	4	4	4	4	3	3	4	4	3	4	4	3	4	4	4	4	4	4	4	4	4	3	3	3	4	3	6	6	6	6
1	19	2	2	2	3	3	2	4	3	4	4	4	4	3	2	2	2	2	3	4	2	3	3	4	2	4	2	2	2	4	3	2	4	4	2	3	2	4	2	3	3	2	2	2	3	4	5	4	4
2	21	2	3	3	3	4	4	3	5	3	4	4	4	4	5	2	3	2	5	4	3	3	4	3	4	4	3	4	5	4	3	3	4	4	4	4	4	4	4	3	2	2	2	2	2	5	5	6	5
1	20	2	3	2	2	4	4	4	3	4	2	4	4	4	4	2	2	2	2	4	3	4	4	4	2	2	2	2	4	3	4	3	4	4	4	4	4	4	2	2	3	2	2	2	4	5	3	4	4
1	21	2	4	4	3	4	3	4	3	5	5	5	5	5	4	4	3	3	4	2	2	4	1	4	2	4	3	2	4	4	3	4	4	4	4	4	4	4	4	4	2	4	4	4	4	6	5	6	6
1	19	1	2	4	4	4	2	2	3	5	2	4	4	4	4	2	4	2	2	4	1	4	3	4	2	4	2	1	2	2	1	1	4	3	2	5	4	4	4	2	2	1	2	2	2	5	4	6	6
1	20	3	3	3	3	3	2	2	3	3	4	4	4	3	3	3	3	3	3	3	2	3	3	3	3	3	3	3	2	3	3	3	3	3	3	3	3	3	3	3	3	2	2	2	2	4	4	4	4
1	20	2	4	3	2	3	4	3	4	5	5	4	5	5	3	4	3	2	4	5	3	4	5	3	4	3	4	2	4	4	3	2	4	4	5	3	5	5	5	3	2	3	2	4	3	5	4	5	6
1	19	3	2	2	2	2	2	2	3	3	4	4	4	4	2	2	4	2	2	3	4	4	3	3	4	4	3	4	4	3	3	3	3	3	4	4	4	4	3	4	2	2	2	3	3	6	6	6	6
1	20	3	1	2	2	2	4	4	3	4	4	3	4	4	2	2	4	2	1	4	4	2	3	1	1	3	1	1	2	5	1	4	4	4	2	3	3	2	1	1	1	1	1	4	2	3	2	3	6
1	20	2	4	3	4	4	3	4	4	4	4	4	4	4	3	3	3	3	3	3	3	3	3	3	3	3	4	3	4	4	3	4	4	4	4	3	4	4	3	4	3	3	2	4	3	4	4	4	4
1	21	2	3	3	4	4	3	4	4	4	4	4	4	3	3	3	2	3	3	3	2	4	3	3	3	4	3	3	4	3	4	4	4	4	4	3	4	4	4	4	4	2	2	2	4	5	6	5	5
1	20	2	2	4	2	4	2	4	4	4	4	4	4	3	4	5	5	5	1	5	5	5	5	3	3	2	2	2	1	5	1	1	4	4	4	4	3	4	1	1	2	2	2	2	2	7	7	7	7
1	19	1	5	5	5	5	5	5	5	5	5	5	5	5	5	5	5	5	5	4	5	5	5	5	5	5	5	5	5	5	5	5	5	5	5	5	5	5	5	4	5	5	5	5	5	7	7	7	7
1	20	3	2	2	2	2	2	2	4	2	4	4	4	3	2	2	4	2	2	2	2	4	4	2	4	4	4	2	2	2	2	2	2	2	4	2	2	4	2	2	2	2	2	2	2	6	6	6	6
1	20	2	1	1	1	1	1	1	1	1	1	1	1	1	1	1	5	1	1	1	1	1	1	2	3	4	3	4	3	3	3	4	3	2	3	3	3	2	3	3	4	3	3	3	4	4	5	5	4
1	21	3	3	2	2	4	2	4	4	3	4	4	4	3	2	2	2	2	4	3	2	3	3	2	2	3	2	2	3	2	2	2	4	4	4	4	4	4	3	3	2	2	2	4	2	4	5	5	5
2	19	3	4	4	4	4	4	4	4	4	4	4	4	4	4	4	4	4	1	2	2	4	3	2	2	4	3	2	3	3	4	4	4	4	4	3	3	4	1	2	2	2	2	2	2	4	6	6	6
1	19	3	5	5	4	4	4	3	4	4	4	4	5	4	5	4	3	5	4	3	5	3	4	3	5	3	4	2	5	4	3	4	3	4	3	4	3	4	3	4	3	4	3	4	3	4	5	5	5
1	19	1	1	2	2	1	2	4	5	5	5	5	5	5	5	5	5	5	5	5	5	5	5	5	5	5	5	5	5	5	5	5	5	5	5	5	5	5	5	5	5	5	5	5	5	7	7	7	7
1	18	3	4	4	4	4	4	4	4	4	4	4	4	4	3	3	4	3	3	3	3	3	3	3	3	3	3	3	3	3	3	3	3	3	3	4	3	4	4	3	3	3	1	3	3	5	5	5	5
1	20	2	3	3	4	4	2	3	4	4	4	4	4	4	4	3	3	3	4	4	4	4	4	4	4	4	4	2	4	4	3	4	3	4	4	4	4	4	4	4	4	4	4	4	4	5	5	5	5
1	20	1	3	4	3	4	3	3	4	4	4	4	4	4	3	2	3	1	3	4	2	4	4	4	4	4	4	2	2	4	4	4	4	4	4	3	4	4	4	4	3	4	3	4	4	6	4	7	7
1	18	1	3	3	3	3	3	3	3	3	3	3	3	3	3	3	3	3	3	3	3	3	3	3	3	3	3	3	3	3	3	3	3	3	3	3	3	3	3	3	3	3	3	3	3	4	4	4	4
1	20	3	2	3	2	3	2	3	4	4	3	4	4	4	2	3	3	2	4	4	2	4	3	4	2	4	3	3	4	2	4	4	4	4	4	3	3	4	3	3	2	2	2	2	3	5	5	5	5
1	20	3	3	2	3	2	2	2	3	3	3	4	4	3	2	2	3	2	3	4	2	4	3	2	2	3	4	2	2	4	4	3	3	3	3	3	4	4	4	2	2	2	2	2	2	4	4	4	4
1	20	2	3	3	3	4	3	3	4	4	3	4	4	4	3	3	3	3	4	4	4	4	3	2	2	4	3	2	4	4	3	3	4	4	4	4	4	4	4	2	2	2	2	3	4	6	6	6	6
1	20	1	3	2	2	3	3	2	4	3	3	4	4	3	3	2	3	2	3	4	2	4	4	3	2	3	3	2	3	3	2	3	2	3	3	3	3	3	3	2	2	2	2	3	2	6	6	6	6
1	19	2	2	2	2	2	2	2	2	3	4	4	4	4	3	2	3	3	4	3	2	3	3	3	3	3	2	3	4	4	2	3	4	3	2	2	4	3	2	4	2	2	2	2	2	5	5	5	5
1	20	1	3	2	2	4	2	2	3	5	4	4	4	4	2	2	3	4	5	5	5	5	5	2	2	3	2	2	3	3	2	2	4	2	4	2	3	3	3	3	2	2	2	4	2	5	5	5	5
1	19	3	4	3	4	4	4	3	3	4	4	4	3	4	4	4	2	3	2	2	4	4	2	2	3	4	2	2	4	4	4	3	4	4	3	4	4	4	2	3	3	2	2	4	4	5	6	6	5
1	21	1	5	5	5	5	5	5	5	5	5	5	5	5	5	5	5	5	5	5	5	5	5	5	5	5	5	5	5	5	5	5	5	5	5	5	5	5	5	5	5	5	5	5	5	7	7	7	7
1	20	3	3	2	3	3	2	4	4	4	4	4	4	4	3	4	2	3	4	3	3	3	3	3	3	3	3	3	4	4	4	4	4	4	4	3	4	4	4	4	3	3	2	3	3	6	6	6	6
1	18	2	2	2	3	3	2	2	3	2	2	3	3	3	3	2	3	2	3	2	2	4	3	3	2	4	3	2	2	3	3	3	2	3	2	3	2	3	2	3	2	3	2	2	3	5	5	6	6
1	20	2	3	3	3	4	2	3	4	4	3	4	4	4	4	4	2	4	4	4	4	4	4	2	2	3	2	2	4	4	3	4	4	4	4	4	4	4	4	4	4	2	2	4	4	4	4	4	4
1	19	2	5	5	5	5	5	5	5	5	5	5	5	5	5	5	5	5	3	3	3	5	5	2	2	5	3	2	5	5	5	5	5	5	5	5	5	5	5	5	5	5	5	5	5	7	7	7	7
1	20	1	4	4	4	3	4	4	4	5	4	5	5	4	3	4	3	3	4	4	4	5	4	3	3	4	3	3	3	4	3	3	4	4	5	4	4	4	3	3	4	3	3	4	4	4	5	5	5
1	18	2	4	4	4	4	4	4	3	3	3	5	5	4	4	3	2	4	4	3	2	5	3	3	3	4	4	3	4	4	4	4	5	5	5	4	3	4	3	3	5	2	1	4	5	4	6	6	6
1	19	2	5	5	4	4	5	4	5	5	5	4	4	5	5	5	5	5	5	4	5	5	5	4	5	4	5	4	5	4	5	4	5	5	5	5	5	4	4	5	5	4	4	4	4	7	7	7	7
1	21	2	3	3	2	2	2	2	4	4	4	4	4	4	4	3	4	3	4	4	3	3	4	4	4	4	4	4	4	4	4	4	4	4	4	4	4	4	4	4	4	4	4	4	4	6	6	6	6
1	19	1	3	3	3	3	3	3	3	3	3	3	4	3	3	3	3	3	3	3	3	3	3	3	3	3	3	3	3	3	3	3	3	3	3	3	3	3	3	3	3	3	3	3	3	4	4	4	4
1	19	1	3	3	3	3	3	3	4	5	4	4	4	4	3	4	3	4	3	3	3	3	3	3	3	3	3	3	3	3	3	3	3	3	3	3	4	4	4	4	3	3	3	3	3	6	6	6	6
1	20	2	3	3	3	4	3	4	4	5	5	5	5	5	3	3	5	3	3	3	4	4	4	4	4	4	3	2	4	4	4	4	4	4	4	4	5	5	5	4	4	4	2	3	4	5	5	5	5
2	21	3	4	4	4	4	5	5	5	4	5	4	5	4	5	4	5	4	5	4	5	4	5	4	5	4	4	5	4	5	4	3	5	4	4	5	4	4	4	5	4	5	4	4	5	6	7	6	7
1	21	2	4	3	3	4	4	4	4	4	4	4	4	4	3	3	4	3	4	4	2	4	2	4	2	4	2	2	3	4	4	4	4	4	4	3	4	4	4	4	4	2	2	2	4	4	4	3	4
2	20	1	5	5	5	5	5	5	5	5	5	5	5	5	5	5	5	5	5	5	5	5	5	5	5	5	5	5	5	5	5	5	5	5	5	5	5	5	5	5	5	5	5	5	5	7	7	7	7
2	20	3	3	2	3	4	3	3	4	4	3	4	4	4	2	2	3	2	2	2	2	2	3	3	3	3	2	2	3	3	2	2	2	2	3	4	4	4	4	3	4	2	2	2	2	6	6	2	5
2	21	2	2	2	2	4	2	3	3	3	4	4	4	4	4	2	4	3	2	2	4	3	2	2	2	2	2	2	3	3	3	3	4	4	2	2	4	4	4	2	3	2	2	2	2	5	6	6	6
1	18	1	4	3	3	3	4	3	4	4	3	4	4	4	3	3	2	3	3	3	3	3	3	3	3	3	3	3	3	3	3	3	3	3	3	3	3	3	3	3	3	3	3	3	3	4	4	4	4
1	19	2	3	3	3	3	3	3	3	3	3	3	3	3	3	3	4	5	3	3	3	3	3	3	3	3	3	3	3	3	3	3	3	3	3	3	3	3	3	3	3	3	3	3	3	4	4	4	4
1	19	2	2	2	2	2	2	2	3	3	3	4	4	4	4	3	4	3	3	3	3	3	3	3	3	3	3	3	3	3	3	3	3	3	3	3	3	3	3	3	3	3	3	3	3	4	4	4	4
1	19	1	2	3	3	4	3	4	3	4	4	4	4	3	3	2	3	2	4	4	2	4	3	4	2	4	3	2	3	4	3	4	4	4	3	4	4	4	4	3	2	3	3	4	3	6	6	6	5
1	18	2	4	4	4	4	4	4	4	4	4	4	4	4	4	4	4	4	4	4	4	4	4	4	4	4	4	4	4	4	4	4	4	4	4	4	4	4	4	4	4	4	4	4	4	7	7	7	7
2	18	1	4	4	4	4	4	4	4	4	4	4	4	4	3	4	3	4	4	3	4	3	3	4	4	3	3	3	3	3	3	3	3	3	3	3	3	3	3	3	4	3	3	4	3	5	4	4	5
2	24	2	1	1	1	1	1	1	1	1	1	1	1	1	1	1	5	1	1	1	1	1	1	1	1	1	1	1	1	1	1	1	1	1	1	1	1	1	1	1	1	1	1	1	1	1	1	1	1
1	23	2	4	4	4	4	5	4	5	4	4	5	4	5	4	4	5	4	4	4	5	4	5	4	4	4	5	4	4	4	5	4	5	4	5	4	4	4	4	4	4	5	4	4	4	6	6	6	7
2	22	1	4	4	4	4	4	4	4	4	4	5	5	4	4	5	4	4	4	5	4	4	4	5	4	4	4	5	4	3	4	3	4	5	3	4	3	4	4	4	4	4	4	4	4	7	6	6	6
1	25	2	4	4	4	4	4	4	5	4	5	5	5	5	5	5	2	5	4	4	4	4	4	3	4	4	4	4	4	4	4	4	4	4	4	4	4	4	4	4	4	4	4	4	4	6	5	6	7
2	23	3	4	5	4	5	4	4	5	5	5	5	5	5	4	3	2	4	5	5	4	5	4	4	4	5	5	5	5	4	5	5	4	5	5	5	5	4	5	5	4	5	3	5	4	7	7	7	7
2	21	2	5	5	5	5	5	5	5	5	5	5	5	5	5	5	5	5	5	5	5	5	5	5	5	5	5	5	5	5	5	5	5	5	5	5	5	5	5	5	5	5	5	5	5	7	7	7	7
2	23	2	5	4	5	5	5	5	5	5	5	5	5	5	5	4	5	3	4	4	5	4	4	4	5	5	5	5	5	4	4	4	4	4	4	5	4	4	4	4	4	4	3	4	4	6	6	6	6
2	25	3	4	4	3	4	5	4	3	5	5	5	4	4	5	4	5	4	3	3	4	4	4	4	3	4	4	5	4	3	4	5	4	4	5	4	4	4	4	5	4	5	1	4	5	5	6	7	7
1	25	3	4	4	3	3	4	4	4	4	4	4	4	4	4	4	4	4	4	4	4	5	5	5	5	5	5	5	4	4	4	4	4	4	4	4	4	4	4	4	4	4	3	4	4	5	5	5	6
2	20	1	5	5	5	5	5	5	5	5	5	5	5	5	5	5	5	5	5	5	5	5	5	5	5	5	5	5	4	4	4	4	4	4	4	4	4	4	4	4	4	4	4	4	4	6	6	6	6
2	20	3	5	4	5	4	4	4	4	5	4	4	4	5	4	4	3	3	4	2	4	4	4	4	3	3	3	4	4	4	5	4	4	4	5	4	4	3	5	4	4	3	5	4	5	5	5	6	6
2	21	2	5	5	5	5	5	5	5	5	5	5	5	5	5	5	5	5	5	5	5	5	5	5	5	5	5	5	5	5	5	5	5	5	5	5	5	5	5	5	5	5	5	5	5	7	7	7	7
1	24	1	4	4	4	4	4	4	4	4	4	4	4	4	4	4	4	4	4	4	4	4	4	4	4	4	4	4	4	4	4	4	4	4	4	4	4	4	4	4	4	4	4	4	4	6	6	6	6
2	21	2	5	5	5	5	5	5	5	5	3	5	5	5	5	5	5	5	5	5	5	5	5	5	5	5	5	5	5	5	5	5	5	5	5	5	5	5	5	5	5	5	5	5	5	7	7	7	7
2	21	2	5	5	5	5	4	4	4	4	4	4	4	4	4	4	5	4	3	4	4	4	4	4	5	5	5	5	5	5	5	5	5	5	5	5	4	4	4	4	4	4	4	4	4	7	7	7	7
2	20	3	4	5	4	5	5	5	4	5	4	5	5	4	4	5	4	5	4	5	4	5	5	4	5	5	4	5	5	4	5	5	4	5	4	5	5	4	4	4	5	4	4	5	5	6	6	7	7
1	21	1	2	2	2	2	2	2	2	2	4	4	4	4	2	2	4	2	2	2	2	4	2	2	2	2	2	2	2	2	2	2	2	2	2	2	2	2	2	2	2	2	2	2	2	5	5	4	4
1	34	3	4	3	3	3	5	4	4	4	3	3	4	5	4	4	4	4	3	4	4	4	3	3	4	4	5	4	4	4	4	4	4	4	5	5	4	4	4	3	4	5	3	4	5	5	5	5	6
1	25	1	4	3	3	3	4	3	3	4	4	4	4	4	4	4	2	3	2	3	2	4	2	2	3	4	4	3	3	4	4	3	3	3	3	3	2	3	4	2	4	2	4	3	4	5	6	6	6
2	21	3	3	3	2	3	2	3	2	3	3	3	2	2	3	2	4	2	2	1	2	2	2	3	2	2	3	3	2	3	3	3	3	3	3	2	3	3	3	3	2	3	3	3	3	4	3	4	3
1	23	1	4	3	2	4	3	4	4	4	4	5	4	4	3	4	3	2	3	4	4	4	4	3	4	4	2	2	4	4	3	4	4	4	4	4	4	4	4	3	2	2	2	2	4	6	6	5	6
1	22	1	4	4	4	4	4	4	4	4	5	5	5	5	4	4	2	4	4	4	4	4	4	4	4	4	4	4	4	4	4	4	4	4	4	4	4	4	4	4	5	4	4	5	5	6	6	6	6
2	20	3	4	4	4	4	4	4	4	4	4	4	4	4	4	4	4	4	2	2	2	4	3	3	3	3	3	3	3	3	3	3	3	3	3	3	3	3	3	3	3	3	3	3	4	4	4	4	4
2	24	1	4	5	5	4	4	5	5	4	5	4	5	4	4	4	5	4	4	5	4	5	4	5	4	5	4	4	4	5	4	4	4	4	5	4	4	5	4	4	3	4	3	4	4	5	6	5	6
2	23	3	4	3	4	4	4	3	4	3	4	4	4	3	4	4	4	3	4	3	4	3	4	4	4	4	4	4	4	3	4	4	3	4	4	3	4	4	3	4	3	4	3	4	4	6	5	5	6
2	24	1	5	5	5	5	5	5	4	5	5	5	5	5	5	4	5	4	5	5	5	5	4	3	5	4	5	5	5	5	5	5	4	4	5	5	5	5	3	5	5	4	4	5	5	7	7	7	7
2	23	2	3	4	4	4	4	3	4	4	4	4	4	4	4	3	4	4	4	4	4	4	4	4	4	4	4	4	4	4	4	4	4	4	4	4	4	4	4	4	4	4	4	4	4	5	5	5	5
2	20	1	1	1	1	1	1	1	1	1	1	1	1	1	1	1	5	1	1	1	1	1	1	1	1	1	1	1	2	1	2	1	1	1	1	1	1	1	1	1	1	1	1	1	1	1	1	1	1
2	20	2	4	5	5	4	5	4	5	4	4	4	4	5	4	4	4	3	4	4	4	4	5	5	5	5	5	4	4	4	4	4	4	3	4	4	4	3	3	4	3	3	4	3	4	5	5	6	5
1	20	1	2	2	3	4	3	3	4	4	4	4	4	4	2	2	2	2	4	4	4	4	4	4	4	4	2	2	3	4	4	4	4	4	4	4	4	4	4	4	4	2	2	4	4	5	5	3	5
1	18	1	1	1	1	1	1	1	1	1	1	1	3	4	1	1	4	1	1	1	1	1	1	4	1	1	1	1	1	4	5	2	2	2	3	4	1	2	1	1	4	1	1	1	1	1	2	1	1
2	27	3	4	5	4	4	4	4	5	4	4	5	4	4	4	4	4	4	4	5	4	4	4	4	5	4	4	4	4	4	5	4	4	5	4	5	5	4	4	3	4	4	1	4	5	6	7	6	6
2	20	2	5	4	4	4	5	4	4	4	5	4	5	4	5	5	4	5	5	4	5	4	5	4	4	4	5	4	5	4	5	4	5	4	5	5	5	5	5	4	5	5	4	5	5	7	6	6	7
2	20	3	2	2	2	3	2	2	3	4	3	4	5	3	3	3	3	3	4	4	2	4	3	2	2	4	2	3	3	4	3	3	4	4	3	3	3	3	3	3	2	1	1	1	4	4	4	4	4
1	19	2	3	3	4	4	3	4	4	4	4	4	4	4	4	4	4	4	4	4	4	4	4	4	4	4	3	3	3	3	4	4	4	4	4	4	4	4	4	3	3	4	3	4	3	6	6	6	6
1	19	3	3	3	4	4	3	3	3	4	4	4	4	4	4	4	4	4	4	4	4	4	4	4	4	4	4	4	4	4	4	4	4	4	4	4	4	4	4	4	4	4	4	4	4	6	6	6	6
2	20	3	4	5	4	4	5	4	5	4	5	4	5	4	5	4	5	4	5	4	5	4	5	4	5	4	5	4	5	4	5	4	5	4	5	4	5	4	5	4	4	5	4	5	4	7	6	7	6
2	22	2	5	4	4	5	5	4	5	5	3	4	5	5	4	5	5	3	5	2	5	5	4	2	5	5	5	5	5	4	5	4	5	4	4	4	4	4	4	3	4	4	4	5	5	6	6	5	4
1	19	2	4	2	3	4	3	3	3	3	3	3	3	3	4	4	4	4	4	4	4	4	4	4	4	4	4	4	4	4	4	4	4	4	4	4	4	4	4	4	4	4	4	4	4	6	6	6	6
1	19	1	3	2	2	2	2	2	2	3	2	2	2	2	2	2	4	1	2	4	4	2	4	4	4	4	4	4	4	4	2	2	5	5	5	5	5	5	5	5	5	5	5	3	3	7	7	7	7
1	19	1	5	5	4	3	4	3	3	4	4	3	5	4	5	4	4	5	4	4	3	4	3	3	3	4	5	5	3	3	5	5	3	3	3	3	3	4	4	3	3	3	3	3	3	4	5	4	5
1	19	3	4	3	2	4	4	3	4	4	4	5	4	4	2	1	4	3	5	1	1	4	4	3	2	1	1	1	3	5	3	4	5	4	4	4	3	4	4	3	1	1	1	2	3	4	4	7	5
1	20	3	2	2	2	2	2	2	4	2	4	4	5	5	5	2	4	5	2	4	4	4	4	2	2	4	2	2	2	2	2	2	2	3	4	4	4	4	4	4	2	2	1	2	2	7	7	7	7
2	20	1	5	5	5	5	5	5	5	5	5	5	5	5	5	5	5	5	5	5	5	5	5	5	5	5	5	5	5	5	5	5	5	5	5	5	5	5	5	5	5	5	5	5	5	7	7	7	7
2	19	2	5	5	5	5	5	5	5	5	5	5	5	5	5	5	5	5	5	5	5	5	5	5	5	5	5	5	5	5	5	5	5	5	5	5	5	5	5	5	5	5	5	5	5	7	7	7	7
2	19	3	3	3	3	3	3	3	3	3	3	3	3	3	3	3	3	3	3	3	3	3	3	3	3	3	3	3	3	3	3	3	3	3	3	3	3	3	3	3	3	3	3	3	3	5	5	5	5
2	20	2	5	5	5	5	5	5	5	5	5	5	5	5	5	5	5	5	5	5	5	5	5	5	5	5	5	5	5	5	5	5	5	5	5	5	5	5	5	5	5	5	3	5	5	7	7	7	7
2	19	2	5	5	5	5	5	5	5	5	5	5	5	5	5	5	5	5	5	5	5	5	5	5	5	5	5	5	5	5	5	5	5	5	5	5	5	5	5	5	5	5	5	5	5	7	7	7	7
2	20	1	1	1	1	1	1	1	1	1	1	1	1	1	1	1	5	1	1	1	1	1	1	1	1	1	1	1	1	1	1	1	1	1	1	1	1	1	1	1	1	1	1	1	1	7	7	7	7
1	20	2	3	4	3	4	3	3	3	3	4	4	4	4	4	4	4	4	4	4	4	4	4	4	4	4	4	4	4	4	4	4	4	4	4	4	4	4	4	4	4	4	4	4	4	6	6	6	6
1	18	1	3	3	3	3	3	3	3	3	3	3	3	3	3	3	3	3	3	3	3	3	3	3	3	3	3	3	3	3	3	3	3	3	3	3	3	3	3	3	3	3	3	3	3	7	7	7	7
2	18	1	4	4	4	4	4	4	4	4	4	4	4	4	4	4	4	4	4	4	4	4	4	4	4	4	4	4	4	4	4	4	4	4	4	4	4	4	4	4	4	4	4	4	4	4	4	4	4
2	21	2	5	5	5	5	5	4	4	4	5	5	5	5	5	5	5	5	4	4	4	4	4	4	4	4	4	4	4	5	5	5	5	5	5	5	5	5	5	5	5	5	5	5	4	7	7	7	7
2	19	2	4	4	4	4	4	4	4	4	4	4	4	4	4	4	4	4	4	4	4	4	4	4	4	4	4	4	4	4	4	4	4	4	4	4	4	4	4	4	4	4	4	4	4	5	5	5	5
2	19	1	5	5	5	5	5	5	5	5	5	5	5	5	5	5	5	5	5	5	5	5	4	4	4	4	4	4	4	4	4	4	4	4	4	4	4	4	4	4	4	4	4	4	4	6	6	6	6
1	19	2	4	4	4	4	4	4	4	4	4	4	4	4	4	4	4	4	4	4	4	4	4	4	4	4	4	4	4	4	4	4	4	4	4	4	4	4	4	4	4	4	4	4	4	5	5	5	5
2	19	1	5	5	5	5	5	5	5	5	5	5	5	5	5	5	5	5	5	5	5	5	5	5	5	5	5	5	5	5	5	5	5	5	5	5	5	5	5	5	5	5	5	5	5	7	7	7	7
2	20	2	5	5	5	5	5	5	5	5	5	5	5	5	5	5	5	5	5	5	5	5	5	5	5	5	5	5	5	5	5	5	5	5	5	5	5	5	5	5	5	5	5	5	5	7	7	7	7
2	21	3	5	5	5	5	5	5	5	5	5	5	5	5	5	5	5	5	5	5	5	5	5	5	5	5	5	5	5	5	5	5	5	5	5	5	5	5	5	5	5	5	5	5	5	5	5	5	5
2	21	1	5	3	4	4	4	4	4	4	4	4	4	4	4	4	3	4	4	4	4	4	4	4	4	4	4	4	4	4	4	4	3	4	3	4	3	3	4	3	3	4	4	4	4	6	6	5	6
2	20	1	5	5	5	5	5	5	5	5	5	5	5	5	5	5	5	5	5	5	5	5	5	5	5	5	5	5	5	5	5	5	5	5	5	5	5	5	5	5	5	5	5	5	5	7	7	7	4
2	19	1	3	2	3	4	3	4	3	4	4	4	4	4	3	4	4	4	4	5	5	5	3	5	3	4	3	4	3	4	3	4	3	4	3	4	3	2	4	2	3	4	2	3	4	6	6	6	6
2	18	1	5	5	5	5	5	5	5	5	5	5	5	5	5	5	5	5	5	5	5	5	5	5	5	5	5	5	5	5	5	5	5	5	5	5	5	5	5	5	5	5	1	5	5	7	7	7	7
2	19	2	4	4	4	4	4	4	4	4	4	5	4	4	4	4	4	4	4	4	4	4	3	3	4	4	3	4	4	4	5	4	4	4	4	4	4	3	4	5	4	3	4	4	4	5	5	5	5
2	19	3	3	1	3	3	4	4	2	5	5	5	5	5	2	4	4	2	1	1	3	3	4	3	3	4	3	4	3	4	4	3	3	4	3	4	3	4	3	4	3	3	2	4	2	5	7	7	7
2	20	3	4	2	2	4	4	4	4	4	4	4	4	4	4	2	5	3	4	2	2	4	1	1	1	4	1	4	4	2	4	4	4	4	4	4	4	4	4	4	4	2	2	4	4	6	6	5	6
2	19	2	5	4	4	4	4	4	4	5	5	5	5	5	5	5	2	3	4	4	5	5	4	3	4	5	5	5	5	5	5	5	4	4	4	5	5	5	4	4	4	3	3	5	5	6	6	5	5
2	20	2	3	3	3	3	3	3	3	3	4	4	4	4	3	4	4	3	4	4	3	3	3	3	3	3	3	3	4	4	4	4	4	4	4	4	4	4	4	4	4	2	3	4	3	5	5	5	5
2	22	3	4	4	4	4	4	4	4	4	4	4	4	4	4	4	4	4	4	4	3	4	3	3	3	4	4	4	4	4	4	4	4	4	4	4	4	4	4	4	4	4	4	4	4	5	5	5	5
2	20	3	4	4	4	4	4	4	4	4	4	4	4	4	4	4	2	4	3	3	5	4	4	4	4	4	4	4	4	4	4	4	4	4	4	4	4	4	4	4	4	2	2	4	4	5	3	3	3
2	20	1	5	3	4	5	5	5	5	5	5	5	5	5	5	5	2	4	2	4	4	4	3	2	4	4	3	4	3	5	5	5	5	5	4	5	5	3	5	5	5	3	2	4	5	6	6	5	6
2	22	3	4	4	4	4	4	4	4	4	5	5	5	5	5	4	4	3	4	4	3	4	4	4	3	4	2	3	3	5	4	5	4	4	4	2	5	5	3	3	3	4	2	2	3	3	4	4	5
2	20	1	5	5	5	5	5	5	5	5	5	5	5	5	5	5	5	5	5	5	5	5	5	5	5	5	5	5	5	5	5	5	5	5	5	5	5	5	5	5	5	5	5	5	5	7	7	7	7
2	21	3	5	5	5	5	5	5	5	4	4	5	5	4	5	4	2	3	4	5	4	5	4	4	3	5	5	5	5	4	4	4	5	4	5	5	5	5	5	5	4	4	4	4	4	6	6	6	6
1	18	3	5	5	5	5	5	3	5	3	5	5	5	5	5	5	5	5	2	2	5	5	5	1	1	5	1	5	5	5	5	5	5	5	5	5	5	5	5	5	5	1	1	1	5	7	7	7	5
1	20	1	1	1	2	2	1	1	5	5	4	4	4	4	1	1	3	1	1	1	5	4	1	1	4	1	1	1	4	4	2	2	4	3	3	3	4	4	1	2	2	4	1	3	1	4	4	7	7
2	21	1	4	3	4	4	4	4	4	4	4	4	4	4	2	2	2	3	4	4	4	4	2	2	4	4	4	4	4	4	4	4	4	4	4	3	4	4	4	4	3	4	2	4	4	5	5	7	7
2	20	2	3	2	2	4	2	3	4	2	2	4	4	4	2	2	2	1	4	3	1	4	2	1	2	4	1	2	4	3	4	4	5	4	4	3	3	3	4	2	2	2	1	2	4	1	3	1	1
2	21	3	2	1	2	3	2	2	2	2	2	2	2	4	1	1	5	2	2	2	1	3	2	1	1	2	1	1	2	1	1	1	3	3	3	3	2	3	2	3	1	1	1	1	1	3	4	5	5
1	21	3	2	2	2	4	1	2	2	4	2	4	4	3	2	1	3	1	2	2	1	4	2	1	2	4	1	1	4	4	1	3	3	4	4	4	4	3	1	1	1	1	1	1	3	1	1	1	1
2	21	2	4	3	3	3	3	4	4	4	4	4	4	4	4	4	2	3	4	3	4	4	3	3	3	4	2	2	4	4	4	4	4	4	4	4	4	4	4	2	3	2	2	2	4	4	4	4	4
1	20	1	4	3	3	4	3	3	3	5	5	5	4	4	4	3	3	3	4	4	1	4	1	1	1	4	1	1	4	2	2	2	5	5	3	2	2	2	2	2	2	2	2	2	4	4	7	6	6
2	20	2	3	3	2	3	3	3	3	4	3	4	4	4	2	2	2	2	3	3	4	4	2	2	4	4	4	4	4	4	4	4	4	3	4	4	3	4	4	4	2	5	2	4	2	6	6	6	6
2	20	2	4	4	4	4	4	4	4	4	4	4	4	4	4	4	4	4	4	4	4	4	4	4	4	4	4	4	4	4	4	4	4	4	4	4	4	4	4	4	4	4	4	4	4	5	5	5	5
2	21	1	2	1	2	2	1	2	3	4	4	3	4	3	2	2	3	1	2	2	2	3	2	1	2	2	1	1	3	3	2	3	4	3	4	3	1	3	1	3	2	2	2	3	1	2	1	1	1
1	20	2	4	4	5	5	5	5	4	5	5	5	5	5	5	4	5	3	1	5	2	5	5	1	2	4	4	1	5	5	5	5	5	5	4	4	4	4	2	4	5	2	2	2	4	7	7	6	7
1	19	3	3	3	3	3	3	3	2	4	4	4	4	4	4	3	3	3	3	3	4	3	4	3	4	3	3	4	4	3	2	3	4	5	3	3	3	3	4	3	3	3	2	2	4	5	4	5	5
2	21	2	2	1	1	2	1	2	4	4	3	4	4	4	1	1	4	1	3	3	4	4	4	3	4	4	1	4	3	4	2	4	3	4	3	2	2	2	2	4	2	3	1	2	1	5	5	5	6
2	21	2	5	5	5	5	5	3	5	5	5	5	5	5	5	5	2	4	5	3	4	5	5	2	4	5	5	3	5	5	5	5	5	5	5	5	5	5	3	3	4	5	1	4	4	1	6	7	6
1	21	3	3	3	4	4	3	3	4	4	4	5	5	5	4	3	4	2	1	2	1	4	2	2	4	4	3	2	4	4	4	4	4	4	5	4	4	4	3	4	2	2	1	4	4	5	5	5	6
2	21	2	5	5	4	4	5	3	5	5	5	5	5	5	4	5	5	5	4	3	4	4	4	3	4	3	5	4	4	4	5	4	5	5	5	5	5	5	2	4	2	5	2	5	4	4	4	6	6
2	20	1	4	4	5	4	4	4	4	4	4	4	4	4	4	4	3	3	4	3	4	4	4	4	4	4	4	4	4	4	4	4	4	4	4	4	4	4	4	4	4	2	2	4	4	6	6	6	6
2	21	1	5	5	5	5	5	5	5	5	5	5	5	5	5	4	3	4	5	4	5	4	4	4	5	4	5	5	5	4	4	4	4	4	4	4	4	4	4	4	4	4	3	4	2	6	6	7	6
1	20	2	3	4	3	4	4	4	4	4	4	5	5	5	4	4	3	3	4	4	3	4	5	3	3	4	4	3	4	4	3	3	5	5	5	5	5	5	5	5	3	2	2	4	3	6	6	6	6
1	19	3	4	3	2	4	4	3	4	4	4	5	5	5	3	3	3	2	2	3	2	4	2	2	2	4	3	3	4	4	3	3	4	4	5	5	5	4	2	3	2	2	1	3	3	6	6	6	7
2	19	2	2	2	3	4	2	4	4	4	5	5	5	5	2	3	3	4	4	3	5	4	3	1	4	4	4	5	4	4	3	4	4	4	4	3	3	4	4	4	2	4	2	4	3	4	3	5	5
1	21	2	1	1	1	2	2	2	2	4	3	3	4	3	2	2	4	2	3	4	2	2	3	2	2	2	2	2	3	3	2	2	3	3	3	2	3	3	1	3	2	2	2	2	2	4	4	5	5
1	20	2	2	2	2	2	1	3	3	2	3	3	4	3	3	2	3	3	3	3	2	4	4	2	2	4	2	2	4	4	2	4	4	4	2	3	4	4	3	3	4	2	2	3	2	4	5	5	5
1	20	3	4	2	2	2	4	2	4	4	4	4	4	4	4	1	4	4	2	4	2	4	2	2	2	4	2	2	2	4	4	4	4	4	4	2	4	4	4	4	2	2	2	4	4	3	5	3	3
2	20	1	4	4	2	3	4	4	5	4	4	4	5	4	4	3	4	4	2	3	4	4	2	2	3	2	2	2	3	2	2	3	4	3	2	2	4	2	4	1	2	1	2	2	2	3	5	3	6
1	20	1	1	2	2	2	2	3	3	4	4	3	3	3	2	2	4	2	2	2	4	2	3	1	3	2	2	1	1	2	1	1	4	4	2	1	1	2	2	1	1	1	1	1	1	5	5	4	5
2	20	2	3	2	4	3	2	4	4	4	4	4	4	3	1	1	2	1	1	4	3	3	3	3	3	3	2	3	2	3	3	3	4	4	4	4	3	3	3	3	3	2	2	2	2	4	5	6	7
2	21	3	3	2	3	3	2	2	3	4	3	4	4	3	2	3	2	2	4	2	4	4	4	2	2	2	4	2	4	4	2	2	4	4	3	3	2	3	2	2	2	2	2	2	2	6	4	5	5
2	19	2	4	4	4	4	4	4	4	4	4	4	4	4	2	2	2	2	4	4	4	4	4	4	4	4	4	4	4	4	4	4	4	4	4	4	4	4	4	4	4	4	4	4	4	6	6	6	6
1	19	1	5	5	5	5	5	5	5	5	5	5	5	5	5	5	5	5	5	5	5	5	5	5	5	5	5	5	5	5	5	5	5	5	5	5	5	5	5	5	5	5	5	5	5	7	7	7	7
2	20	2	5	5	5	5	5	5	5	5	5	5	5	5	5	5	5	5	5	5	5	5	5	5	5	5	5	4	5	5	5	5	5	4	5	5	5	4	5	5	5	5	5	4	5	7	7	7	6
2	19	2	4	5	5	5	5	5	5	5	5	5	5	5	5	5	5	5	5	5	5	5	4	5	5	5	5	5	5	5	5	5	5	5	5	5	5	5	5	5	5	5	5	5	5	7	7	7	7
1	19	1	5	4	4	4	4	4	4	4	4	4	4	4	4	4	4	4	4	4	4	4	4	4	4	4	4	4	4	4	4	4	4	4	4	4	4	4	4	4	4	4	4	4	4	6	6	6	5
1	21	3	4	4	4	4	4	4	4	4	4	4	4	4	4	4	2	4	4	4	3	4	3	3	3	4	4	3	4	4	4	4	4	4	4	4	4	4	4	4	4	4	3	3	4	5	5	5	5
1	20	1	5	5	5	5	5	5	5	5	5	5	5	5	5	5	5	5	5	5	5	5	5	5	5	5	5	5	5	5	5	5	5	5	5	5	5	5	5	5	5	5	5	5	5	7	7	7	7
2	21	3	2	2	3	3	2	2	4	4	5	5	5	5	3	3	4	2	4	4	3	4	3	4	3	4	3	3	4	4	4	3	4	5	4	3	5	3	2	4	2	2	3	4	4	5	4	6	7
2	20	2	4	4	4	4	4	4	4	4	4	4	4	4	4	4	4	4	4	4	4	4	4	4	4	4	4	4	4	4	4	4	4	4	4	4	4	4	3	4	4	4	2	3	4	5	5	5	5
1	19	1	4	4	4	4	4	4	4	4	4	4	4	4	4	4	4	4	4	4	4	4	4	4	4	4	4	4	4	4	4	4	4	4	4	4	4	4	4	4	4	4	4	4	4	6	6	6	6
1	22	1	4	3	3	3	3	4	4	4	3	2	5	4	5	5	3	4	4	4	4	4	3	3	4	4	4	4	4	4	4	4	4	4	4	4	4	4	5	5	4	4	4	3	3	5	5	7	7
2	23	2	4	3	3	4	4	4	4	5	5	5	5	5	3	4	2	3	4	5	5	4	5	4	5	5	5	5	4	5	3	5	5	5	5	4	4	4	4	3	3	4	4	5	4	6	6	7	7
1	24	2	3	3	2	4	3	3	3	3	2	4	4	4	2	2	4	1	4	3	3	4	3	3	4	4	2	2	4	4	3	4	4	4	4	3	3	4	4	2	2	2	2	3	4	4	5	6	7
1	19	2	4	4	4	5	4	1	4	5	5	5	5	5	2	2	5	1	5	5	1	5	4	5	2	5	2	2	1	5	2	5	5	5	5	5	5	5	5	5	1	3	5	3	5	7	4	4	4
2	20	1	3	2	3	3	3	3	4	4	4	4	4	4	3	4	3	3	4	3	4	4	4	3	4	4	3	3	4	3	3	4	4	3	3	3	4	3	4	3	3	3	3	3	3	5	5	6	5
1	21	2	1	3	1	2	2	2	3	4	4	4	4	4	2	2	5	2	4	5	5	5	4	1	4	4	2	4	4	4	2	4	4	4	4	4	4	4	3	3	2	2	2	2	4	7	7	7	7
2	20	1	5	5	5	5	5	5	5	5	5	5	5	5	5	5	5	5	5	5	5	5	5	5	5	5	5	5	5	5	5	5	5	5	5	5	5	5	5	5	5	5	5	5	5	7	7	7	7
2	20	1	1	1	1	2	2	3	3	4	2	4	4	4	2	2	3	2	2	3	2	4	4	2	5	4	2	5	2	3	2	3	2	3	4	3	4	4	2	3	2	3	2	2	3	3	3	5	3
2	21	1	4	3	3	3	2	2	4	4	3	4	4	4	3	3	5	4	2	4	2	3	3	2	4	3	4	4	3	3	4	3	5	4	3	4	2	3	3	2	4	3	5	4	4	4	5	4	6
2	21	3	4	4	4	4	2	3	4	4	3	4	4	4	4	2	4	2	4	4	4	4	3	3	4	4	4	4	4	4	4	3	4	4	4	4	4	4	4	4	4	3	2	3	3	5	4	5	4
1	20	1	2	3	3	3	2	3	3	4	4	3	3	4	3	3	4	2	3	4	3	4	4	2	3	3	3	2	2	3	3	3	4	4	3	3	4	4	2	3	3	4	1	3	2	4	5	5	5
2	21	2	4	3	3	4	3	3	3	3	4	4	4	4	4	3	3	3	3	3	2	4	2	2	3	3	2	2	2	3	4	4	4	4	4	3	3	4	2	2	3	2	2	2	4	5	5	5	5
2	21	2	3	2	2	3	3	3	4	4	4	4	4	4	2	2	3	1	3	2	4	4	2	2	4	4	4	4	3	4	3	4	4	4	4	4	4	4	2	4	2	3	3	3	2	6	6	5	6
2	20	3	2	2	4	3	4	3	4	4	4	4	4	4	2	2	2	2	4	3	3	4	4	3	3	4	4	4	3	3	2	3	4	4	4	4	4	3	4	3	3	4	3	4	3	5	5	5	5
2	19	3	4	4	4	4	4	4	4	4	4	4	4	4	4	3	3	3	3	3	3	3	3	3	4	4	4	4	4	4	4	4	4	4	4	4	4	4	4	4	4	4	4	4	4	4	5	5	5
1	21	3	2	1	1	4	4	3	5	4	2	5	5	4	3	1	2	5	2	1	3	4	2	1	2	4	1	1	4	2	1	3	4	4	5	2	4	4	1	3	2	2	1	4	3	1	3	2	1
1	20	2	2	2	2	4	2	4	4	4	4	4	4	4	2	2	4	2	4	4	4	4	2	4	4	4	2	2	4	4	2	4	4	4	4	4	4	4	2	2	2	2	2	4	2	6	3	3	6
2	18	3	3	3	4	4	3	3	4	4	3	4	4	4	4	4	3	2	2	2	3	4	2	2	4	4	2	3	4	4	4	4	4	4	4	4	4	4	4	4	4	2	2	2	4	5	6	6	6
1	20	2	4	4	3	4	4	5	4	5	5	5	5	5	2	1	5	1	5	3	1	5	3	1	1	4	4	1	4	3	4	4	5	5	3	4	3	4	4	3	3	5	1	4	4	6	6	5	7
1	20	3	3	3	4	4	4	4	4	4	4	4	4	4	4	4	2	3	3	4	3	4	4	2	2	3	2	2	4	4	3	4	4	4	4	4	4	4	4	4	2	2	2	4	2	6	6	7	7
1	20	3	3	3	4	4	4	4	4	4	5	5	5	4	3	3	2	3	4	5	4	4	4	2	4	4	4	4	4	4	4	4	4	4	4	4	4	4	3	4	3	4	3	4	4	5	5	5	5
1	20	2	4	4	4	4	4	3	4	4	4	4	4	4	4	4	3	4	3	4	4	4	3	4	4	4	4	4	4	4	3	4	4	4	4	4	4	4	4	4	3	5	2	4	4	5	5	5	5
2	19	3	5	4	4	4	4	4	4	4	4	5	5	5	4	4	2	3	4	3	4	4	4	4	4	4	3	4	4	4	4	4	4	4	4	4	5	4	3	4	4	4	3	3	3	5	5	7	7
1	22	3	2	2	2	4	4	2	4	4	4	4	4	4	2	2	4	2	4	4	4	4	4	1	2	2	2	2	2	4	2	4	4	4	4	2	4	2	2	4	2	4	2	4	4	5	5	6	6
2	20	1	3	2	3	4	3	3	3	4	4	4	4	4	4	2	3	3	4	4	2	4	3	3	2	4	2	2	4	4	2	4	4	3	4	4	4	4	4	4	2	2	1	3	4	6	6	6	6
1	20	2	1	1	4	3	2	2	2	4	4	4	2	3	3	5	4	3	4	2	2	5	2	2	1	5	2	1	3	3	2	3	4	4	4	3	2	3	5	3	2	1	1	1	2	4	3	1	2
1	20	3	2	3	3	4	2	2	4	4	4	4	4	4	3	4	3	3	3	4	4	4	4	2	3	4	2	4	3	3	3	4	4	4	4	4	5	4	3	3	2	2	1	2	3	5	7	7	7
1	19	3	4	4	4	4	4	4	4	4	3	5	5	5	4	3	3	3	3	4	4	4	4	3	4	4	4	4	4	4	4	4	5	5	5	4	5	5	3	4	5	4	3	3	4	7	7	5	4
1	21	2	3	3	3	4	4	4	4	4	4	4	4	4	3	4	3	2	2	2	2	2	2	2	2	2	2	2	4	4	3	4	4	4	4	3	3	4	3	3	2	2	2	3	3	5	5	6	5
2	22	3	4	3	3	4	2	2	3	4	5	5	5	4	1	2	4	1	1	3	1	5	1	1	1	5	1	1	3	3	5	5	5	3	3	3	4	4	2	1	2	1	1	4	3	3	7	4	7
1	22	3	2	2	3	4	2	2	4	2	2	4	4	2	2	3	2	2	1	4	2	2	4	1	1	4	2	2	2	3	2	2	3	4	4	2	2	4	1	2	2	4	2	2	4	6	6	4	3
1	21	3	2	2	2	3	2	2	3	3	2	3	4	2	2	2	4	2	2	2	2	4	2	2	2	2	2	2	2	3	4	4	4	4	4	2	4	2	4	4	2	3	1	4	3	5	5	7	7
2	21	2	5	4	5	5	4	5	4	4	4	5	4	5	4	4	4	4	5	4	5	5	4	4	4	4	4	3	4	5	4	4	4	4	5	4	4	5	4	4	4	3	3	4	4	5	6	6	6
2	20	1	2	3	3	3	4	3	4	5	3	4	5	4	3	2	3	2	4	4	2	3	4	3	2	4	3	2	3	3	4	3	4	4	4	4	3	3	2	4	3	2	1	4	3	4	6	4	5
2	19	2	5	5	5	5	5	5	5	5	5	5	5	5	5	5	5	5	5	5	5	5	5	5	5	5	5	5	5	5	5	5	5	5	5	5	5	5	5	5	5	5	5	5	5	7	7	7	7
1	20	3	5	5	5	5	5	5	5	5	5	5	5	5	5	5	5	5	5	5	5	5	5	5	5	5	5	5	5	5	5	5	5	5	5	5	5	5	5	5	5	5	5	5	5	7	7	7	7
1	20	1	4	4	4	4	4	4	4	4	4	4	4	4	4	4	4	4	4	4	4	4	4	4	4	4	4	4	4	4	4	4	4	4	4	4	4	4	4	4	4	4	4	4	4	5	5	5	5
2	19	3	4	4	4	4	4	4	4	4	4	4	4	4	4	4	4	4	4	4	4	4	4	4	4	4	4	4	4	4	4	4	4	4	4	4	4	4	4	4	4	4	4	4	4	5	6	5	6
1	20	3	3	3	3	3	3	3	3	3	3	3	3	3	3	3	3	3	3	3	3	3	3	3	3	3	3	3	3	3	3	3	3	3	3	3	3	3	3	3	3	3	3	3	3	6	5	6	6
1	20	1	3	3	3	3	3	3	3	3	4	4	3	4	3	4	4	3	4	4	4	4	3	2	3	3	3	3	4	4	4	4	4	4	4	4	4	4	4	4	4	4	4	4	4	5	5	5	5
1	20	3	1	1	1	1	1	1	1	2	1	2	2	2	2	1	3	3	2	2	2	4	2	1	2	2	2	1	1	2	2	4	3	3	3	2	2	2	2	2	2	3	2	3	4	3	3	5	4
1	21	1	4	4	4	4	3	4	4	4	3	3	4	4	3	4	3	3	3	4	3	4	4	3	2	3	2	2	4	4	2	2	2	3	3	4	3	2	2	2	2	3	3	2	2	5	5	7	7
1	19	3	1	1	1	3	1	3	1	3	3	4	4	4	2	2	4	1	1	1	1	1	1	1	1	4	2	1	1	3	1	1	1	1	1	4	4	4	1	1	1	1	1	1	1	4	3	1	1
1	19	1	3	3	2	1	5	2	5	3	3	5	5	3	5	4	5	5	5	5	4	5	5	5	5	5	4	5	1	1	5	5	5	5	1	3	5	5	1	5	3	1	1	1	1	6	6	6	6
1	20	2	5	4	3	4	4	4	4	4	4	4	4	4	4	4	5	4	3	3	3	3	4	3	3	4	3	3	4	3	4	4	4	4	4	4	4	4	4	4	3	4	1	1	4	5	5	5	5
1	19	2	2	3	2	2	2	2	3	3	2	2	2	2	2	3	3	2	2	4	2	3	3	2	2	3	2	2	2	2	2	2	2	2	2	2	2	4	2	2	2	2	2	2	3	4	3	4	4
1	19	3	2	2	2	2	2	2	2	2	2	2	2	2	2	2	2	2	2	2	2	2	2	2	2	2	2	2	2	2	2	2	2	2	2	2	4	2	2	2	2	2	2	2	2	5	5	5	5
1	20	3	4	2	4	2	3	3	3	3	3	4	4	4	4	3	3	3	2	2	2	3	2	2	2	2	2	2	3	3	4	3	3	3	3	4	4	3	2	2	4	2	2	2	2	4	4	4	4
1	45	1	5	5	4	4	4	3	5	4	5	5	4	4	4	4	4	4	4	4	4	4	4	4	4	4	4	4	5	5	4	4	4	4	4	4	4	4	4	4	4	4	4	4	4	6	6	6	6
1	20	3	3	4	5	4	4	4	5	5	5	5	5	5	5	5	3	4	5	4	4	4	5	3	3	4	4	3	4	4	4	4	5	5	5	5	5	5	5	5	4	4	3	4	4	6	6	5	6
1	20	2	2	3	3	2	4	4	4	4	5	5	5	5	5	2	4	3	4	3	3	4	4	2	2	4	4	2	2	4	3	3	4	4	4	3	3	4	4	4	3	4	3	4	3	5	5	5	5
1	20	2	3	2	3	4	3	3	4	4	4	4	4	4	4	3	3	2	2	3	2	5	3	2	3	4	3	1	3	4	3	4	4	4	4	4	4	4	4	3	2	2	1	3	3	3	3	5	7
1	20	2	2	2	2	2	2	3	2	4	4	3	4	3	1	3	3	1	3	2	1	4	3	1	1	3	3	1	1	3	1	1	4	2	2	2	2	2	2	2	2	2	2	3	2	3	3	5	4
1	21	3	5	4	3	4	5	5	5	5	5	5	5	5	5	4	5	4	3	4	4	5	3	2	4	5	4	3	5	5	5	5	5	5	5	5	5	5	5	5	4	2	2	5	5	7	7	7	7
1	20	2	3	2	2	2	2	2	4	4	4	4	4	4	3	2	4	3	2	2	2	4	2	2	2	4	2	2	4	4	3	4	4	4	3	3	4	3	2	2	2	2	2	2	2	6	4	6	6
1	20	3	3	4	3	3	3	2	2	3	3	4	4	4	2	1	3	1	4	4	2	4	2	3	3	3	3	1	2	3	3	4	4	3	2	2	2	3	2	3	2	2	2	1	1	3	6	6	6
1	21	2	2	1	2	4	2	4	2	4	4	4	4	4	2	2	3	1	1	1	1	2	1	1	1	2	2	1	2	4	3	1	4	3	1	2	1	4	3	1	1	1	2	2	1	4	4	3	6
1	20	3	4	4	5	5	4	4	5	3	5	5	4	4	4	4	4	1	5	2	2	2	1	1	4	4	1	1	4	1	1	5	5	5	5	5	2	3	5	5	2	2	1	2	1	2	4	2	2
2	21	1	3	3	3	3	3	3	3	3	3	3	3	3	3	3	3	3	2	2	2	2	2	2	2	2	2	2	4	4	4	4	4	4	4	4	4	4	4	4	3	3	3	3	3	3	3	1	1
2	24	1	4	3	4	3	3	3	4	3	4	3	4	4	4	3	4	4	4	4	4	4	3	3	4	3	3	4	4	3	3	4	4	3	4	3	4	3	4	3	4	4	3	3	3	5	5	5	5
1	19	3	2	2	2	4	3	3	4	4	4	4	4	4	2	2	3	2	2	3	3	4	3	3	3	3	2	2	3	4	3	4	4	4	4	3	4	3	3	4	3	3	2	3	2	4	6	5	4
[truncated: 49 more columns]
